# Supplementary material for: Copper Ion Mediates Yeast-to-Hypha Transition in Yarrowia lipolytica
Source: J Fungi (Basel). 2023 Feb 13;9(2):249. doi: 10.3390/jof9020249 (PMC9966917; doi:10.3390/jof9020249)
Supplement: Supplementary file 1 [file jof-09-00249-s001.zip]

Archive with 7 entries (7 files):
- .DS_Store
- Figure S1.pdf
- Table S1.xlsx
- Table S2.xlsx
- Table S3.pdf
- Table S4.pdf
- Table S5.pdf
