# Supplementary material for: Copper Ion Mediates Yeast-to-Hypha Transition in Yarrowia lipolytica
Source: J Fungi (Basel). 2023 Feb 13;9(2):249. doi: 10.3390/jof9020249 (PMC9966917; doi:10.3390/jof9020249)
Supplement: Supplementary file 1 [file jof-09-00249-s001.zip › Table S1.xlsx]

## Sheet: Sheet1
Table S1. Gene expression changes in Cu(II)-induced dimorphic transition
comparison	locus tag	log2FoldChange	protein product
hyphae_yeast	YALI1_A00252g	-0.874	F-box domain-containing protein
hyphae_yeast	YALI1_A02775g	1.223	UTP--glucose-1-phosphate uridylyltransferase, EC 2.7.7.9
hyphae_yeast	YALI1_B02283g	-2.532	MFS domain-containing protein
hyphae_yeast	YALI1_B02375g	-0.852	Peptidase family M41-domain-containing protein
hyphae_yeast	YALI1_B02430g	-1.454	Uncharacterized protein
hyphae_yeast	YALI1_B02472g	-0.997	Uncharacterized protein
hyphae_yeast	YALI1_B02496g	-0.901	Mago-bind domain-containing protein
hyphae_yeast	YALI1_B02604g	-1.841	Rhodanese-like domain-containing protein
hyphae_yeast	YALI1_B02910g	2.235	Uncharacterized protein
hyphae_yeast	YALI1_A02833g	-1.368	Uncharacterized protein
hyphae_yeast	YALI1_B03021g	-2.124	Uncharacterized protein
hyphae_yeast	YALI1_B03225g	-1.09	Uncharacterized protein
hyphae_yeast	YALI1_A02875g	2.183	Uncharacterized protein
hyphae_yeast	YALI1_B03516g	2.217	Uncharacterized protein
hyphae_yeast	YALI1_B03556g	-1.266	Uncharacterized protein
hyphae_yeast	YALI1_B03644g	-1.346	Six-hairpin glycosidase-like protein
hyphae_yeast	YALI1_B03761g	1.132	Uncharacterized protein
hyphae_yeast	YALI1_B03807g	-1.366	GST C-terminal domain-containing protein
hyphae_yeast	YALI1_B03910g	-1.484	ABC-2 type transporter-domain-containing protein
hyphae_yeast	YALI1_B04068g	3.225	E1-E2 ATPase-domain-containing protein
hyphae_yeast	YALI1_B04540g	0.983	FAA_hydrolase domain-containing protein
hyphae_yeast	YALI1_B04559g	-1.002	Uncharacterized protein
hyphae_yeast	YALI1_B04690g	-1.416	Uncharacterized protein
hyphae_yeast	YALI1_B04703g	-1.138	Uncharacterized protein
hyphae_yeast	YALI1_B04901g	1.139	SWI5-dependent HO expression protein 3
hyphae_yeast	YALI1_B04937g	1.15	Condensin complex subunit 2
hyphae_yeast	YALI1_B05005g	-1.336	Uncharacterized protein
hyphae_yeast	YALI1_B05024g	0.83	Glycoside hydrolase superfamily
hyphae_yeast	YALI1_B05282g	-1.331	Uncharacterized protein
hyphae_yeast	YALI1_B05350g	1.404	Uncharacterized protein
hyphae_yeast	YALI1_B05404g	-1.963	Major facilitator superfamily domain-containing protein
hyphae_yeast	YALI1_B05646g	1.919	60S ribosomal protein L42
hyphae_yeast	YALI1_B05711g	1.061	Serine/threonine-protein kinase CBK1
hyphae_yeast	YALI1_B05730g	1.118	Uncharacterized protein
hyphae_yeast	YALI1_B05891g	-1.538	Uncharacterized protein
hyphae_yeast	YALI1_B05971g	1.286	Metallophos domain-containing protein
hyphae_yeast	YALI1_B05984g	3.212	Uncharacterized protein
hyphae_yeast	YALI1_B05995g	0.868	Inorganic phosphate transporter Pho88
hyphae_yeast	YALI1_B06028g	1.064	Uncharacterized protein
hyphae_yeast	YALI1_B06089g	-1.469	Uncharacterized protein
hyphae_yeast	YALI1_B06110g	-1.231	Zn(2)-C6 fungal-type domain-containing protein
hyphae_yeast	YALI1_A03116g	2.62	M20_dimer domain-containing protein
hyphae_yeast	YALI1_B06340g	-0.962	Uncharacterized protein
hyphae_yeast	YALI1_B06447g	4.089	Uncharacterized protein
hyphae_yeast	YALI1_B06489g	-0.94	Trimethylguanosine synthase
hyphae_yeast	YALI1_B06607g	-1.361	Uncharacterized protein
hyphae_yeast	YALI1_B06839g	-1.625	Iron-sulfur cluster assembly protein
hyphae_yeast	YALI1_B07094g	2.022	Cytochrome P450
hyphae_yeast	YALI1_B07134g	-1.012	Uncharacterized protein
hyphae_yeast	YALI1_B07203g	3.191	Uncharacterized protein
hyphae_yeast	YALI1_B07220g	-1.01	Structure-specific endonuclease subunit SLX4
hyphae_yeast	YALI1_B07271g	-1.592	Uncharacterized protein
hyphae_yeast	YALI1_B07295g	-1.088	HotDog domain-containing protein
hyphae_yeast	YALI1_B07331g	-1.155	Thioredoxin-like protein
hyphae_yeast	YALI1_B07413g	2.057	Uncharacterized protein
hyphae_yeast	YALI1_B07500g	-1.237	C2H2-type domain-containing protein
hyphae_yeast	YALI1_B07652g	1.179	Uncharacterized protein
hyphae_yeast	YALI1_B07696g	-1.289	Acid extracellular protease
hyphae_yeast	YALI1_A03258g	3.436	Uncharacterized protein
hyphae_yeast	YALI1_B07762g	0.924	Uncharacterized protein
hyphae_yeast	YALI1_B07786g	1.013	Acyl-CoA N-acyltransferase
hyphae_yeast	YALI1_B07809g	1.279	Uncharacterized protein
hyphae_yeast	YALI1_B07864g	-0.73	Uncharacterized protein
hyphae_yeast	YALI1_B07915g	2.37	Uncharacterized protein
hyphae_yeast	YALI1_B07937g	1.467	60S ribosomal protein L27
hyphae_yeast	YALI1_B08263g	2.617	Uncharacterized protein
hyphae_yeast	YALI1_B08374g	2.4	Uncharacterized protein
hyphae_yeast	YALI1_A03300g	-0.988	DUF2235 domain-containing protein
hyphae_yeast	YALI1_B08650g	0.833	Glycosyl hydrolases family 31-domain-containing protein
hyphae_yeast	YALI1_B08851g	-0.739	Uncharacterized protein
hyphae_yeast	YALI1_B09002g	-1.69	Uncharacterized protein
hyphae_yeast	YALI1_B09072g	-0.948	Uncharacterized protein
hyphae_yeast	YALI1_B09181g	1.92	Uncharacterized protein
hyphae_yeast	YALI1_B09266g	2.181	Profilin
hyphae_yeast	YALI1_B09279g	1.433	Vesicle transport protein
hyphae_yeast	YALI1_B09299g	1.172	SGNH_hydro domain-containing protein
hyphae_yeast	YALI1_B09448g	1.191	Tubulin gamma chain
hyphae_yeast	YALI1_B09476g	-1.406	Uncharacterized protein
hyphae_yeast	YALI1_A03402g	1.465	Putative mitochondrial 37S ribosomal protein MRPS12
hyphae_yeast	YALI1_B09871g	-1.031	Uncharacterized protein
hyphae_yeast	YALI1_B09993g	0.982	Uncharacterized protein
hyphae_yeast	YALI1_B09994g	1.152	Uncharacterized protein
hyphae_yeast	YALI1_B10424g	3.339	Uncharacterized protein
hyphae_yeast	YALI1_B10437g	2.031	Uncharacterized protein
hyphae_yeast	YALI1_B10449g	1.236	YCII domain-containing protein
hyphae_yeast	YALI1_B10607g	0.948	Altered inheritance of mitochondria protein 34, mitochondrial
hyphae_yeast	YALI1_B10933g	1.288	Uncharacterized protein
hyphae_yeast	YALI1_B10990g	2.028	RanGTP-binding protein-domain-containing protein
hyphae_yeast	YALI1_B11398g	1.635	Uncharacterized protein
hyphae_yeast	YALI1_B11415g	-2.189	Uncharacterized protein
hyphae_yeast	YALI1_B11532g	0.948	Thiolase, N-terminal domain-domain-containing protein
hyphae_yeast	YALI1_B11588g	2.44	Uncharacterized protein
hyphae_yeast	YALI1_A03512g	-1.335	Uncharacterized protein
hyphae_yeast	YALI1_B11607g	1.848	Kinase-like domain-containing protein
hyphae_yeast	YALI1_B11681g	-1.278	Uncharacterized protein
hyphae_yeast	YALI1_B11729g	1.405	Uncharacterized protein
hyphae_yeast	YALI1_B11878g	-1.389	Uncharacterized protein
hyphae_yeast	YALI1_B11934g	1.27	60S ribosomal protein L18
hyphae_yeast	YALI1_B11960g	-0.952	DUF4149 domain-containing protein
hyphae_yeast	YALI1_B12042g	1.334	3,4-dihydroxy-2-butanone 4-phosphate synthase, DHBP synthase, EC 4.1.99.12
hyphae_yeast	YALI1_B12101g	1.581	TRP_N domain-containing protein
hyphae_yeast	YALI1_B12154g	1.215	Uncharacterized protein
hyphae_yeast	YALI1_B12267g	-0.912	Uncharacterized protein
hyphae_yeast	YALI1_B12375g	-1.145	Uncharacterized protein
hyphae_yeast	YALI1_B12409g	1.759	Vacuolar calcium ion transporter
hyphae_yeast	YALI1_B12781g	-1.954	Amino acid permease/ SLC12A domain-containing protein
hyphae_yeast	YALI1_B12847g	-0.902	E3 ubiquitin protein ligase, EC 2.3.2.27
hyphae_yeast	YALI1_B12993g	-0.994	Multifunctional fusion protein [Includes: L-glutamate gamma-semialdehyde dehydrogenase, EC 1.2.1.88 (L-glutamate gamma-semialdehyde dehydrogenase); Delta-1-pyrroline-5-carboxylate dehydrogenase, P5C dehydrogenase ]
hyphae_yeast	YALI1_B13328g	3.137	Uncharacterized protein
hyphae_yeast	YALI1_B13439g	-2.162	CBM21 domain-containing protein
hyphae_yeast	YALI1_A03688g	1.293	Uncharacterized protein
hyphae_yeast	YALI1_B13737g	-1.118	DNA_MISMATCH_REPAIR_2 domain-containing protein
hyphae_yeast	YALI1_B13800g	1.747	H/ACA ribonucleoprotein complex non-core subunit NAF1
hyphae_yeast	YALI1_B13948g	-1.039	Acyltransferase ChoActase/COT/CPT
hyphae_yeast	YALI1_B14013g	4.289	Uncharacterized protein
hyphae_yeast	YALI1_B14044g	0.936	ClpP/crotonase-like domain-containing protein
hyphae_yeast	YALI1_B14121g	1.206	Peptidylprolyl isomerase, EC 5.2.1.8
hyphae_yeast	YALI1_B14187g	1.175	Adenylyl cyclase-associated protein
hyphae_yeast	YALI1_B14268g	1.057	Bac_luciferase domain-containing protein
hyphae_yeast	YALI1_B14292g	-1.918	Uncharacterized protein
hyphae_yeast	YALI1_B14382g	1.248	Mitochondrial carrier domain-containing protein
hyphae_yeast	YALI1_B14441g	2.178	t-SNARE
hyphae_yeast	YALI1_B14492g	1.708	Heterokaryon incompatibility protein Het-C-domain-containing protein
hyphae_yeast	YALI1_B14517g	-1.822	RNA exonuclease 4
hyphae_yeast	YALI1_B14544g	-2.959	Ferric reductase NAD binding domain-domain-containing protein
hyphae_yeast	YALI1_B14573g	-1.757	Uncharacterized protein
hyphae_yeast	YALI1_B14680g	0.827	54S ribosomal protein L4, mitochondrial
hyphae_yeast	YALI1_B14733g	-1.433	Lysophospholipase NTE1, EC 3.1.1.5 (Intracellular phospholipase B)
hyphae_yeast	YALI1_B14793g	-1.282	RRM domain-containing protein
hyphae_yeast	YALI1_B15015g	-1.807	Ornithine decarboxylase
hyphae_yeast	YALI1_B15151g	-1.692	Glycoside hydrolase superfamily
hyphae_yeast	YALI1_B15301g	1.286	Uncharacterized protein
hyphae_yeast	YALI1_B15307g	1.382	Biogenesis of lysosome-related organelles complex 1 subunit 1
hyphae_yeast	YALI1_B15310g	0.876	CNH domain-containing protein
hyphae_yeast	YALI1_B15440g	-1.159	Uncharacterized protein
hyphae_yeast	YALI1_B15655g	1.063	Uncharacterized protein
hyphae_yeast	YALI1_B15706g	-1.331	C2H2-type domain-containing protein
hyphae_yeast	YALI1_B15928g	-2.315	Uncharacterized protein
hyphae_yeast	YALI1_B15988g	0.743	Uncharacterized protein
hyphae_yeast	YALI1_B15996g	0.9	Putative multi-protein binding factor 1
hyphae_yeast	YALI1_A03883g	-1.203	Uncharacterized protein
hyphae_yeast	YALI1_B16255g	2.122	Uncharacterized protein
hyphae_yeast	YALI1_B16309g	1.026	PKS_ER domain-containing protein
hyphae_yeast	YALI1_B16572g	-1.742	Uncharacterized protein
hyphae_yeast	YALI1_B16578g	-1.48	Uncharacterized protein
hyphae_yeast	YALI1_B16645g	1.459	Uncharacterized protein
hyphae_yeast	YALI1_B16808g	-0.931	BZIP domain-containing protein
hyphae_yeast	YALI1_B16863g	1.492	Uncharacterized protein
hyphae_yeast	YALI1_B16922g	-2.138	Cytochrome b5 heme-binding domain-containing protein
hyphae_yeast	YALI1_B16968g	1.744	Uncharacterized protein
hyphae_yeast	YALI1_B17008g	1.468	40S ribosomal protein S16
hyphae_yeast	YALI1_B17261g	-1.942	FAD-binding domain-domain-containing protein
hyphae_yeast	YALI1_B17363g	-4.085	FAD-binding domain-domain-containing protein
hyphae_yeast	YALI1_B17441g	2.248	Ferric reductase like transmembrane component-domain-containing protein
hyphae_yeast	YALI1_B17468g	3.268	Uncharacterized protein
hyphae_yeast	YALI1_B17493g	1.202	Calreticulin family-domain-containing protein
hyphae_yeast	YALI1_B17569g	-2.429	BZIP domain-containing protein
hyphae_yeast	YALI1_B17660g	1.294	Uncharacterized protein
hyphae_yeast	YALI1_A04006g	-2.711	Uncharacterized protein
hyphae_yeast	YALI1_B17773g	3.689	BHLH domain-containing protein
hyphae_yeast	YALI1_B17871g	1.552	S-methyl-5'-thioadenosine phosphorylase, EC 2.4.2.28 (5'-methylthioadenosine phosphorylase, MTA phosphorylase, MTAP, MTAPase)
hyphae_yeast	YALI1_B18012g	-0.787	Ribose-phosphate diphosphokinase, EC 2.7.6.1
hyphae_yeast	YALI1_B18190g	2.71	P-loop containing nucleoside triphosphate hydrolase protein
hyphae_yeast	YALI1_B18292g	-1.302	Ammonium transporter
hyphae_yeast	YALI1_B18384g	0.828	Emp24/gp25L/p24 family/GOLD-domain-containing protein
hyphae_yeast	YALI1_B18472g	-1.709	Uncharacterized protein
hyphae_yeast	YALI1_B18536g	-0.97	Homeodomain-like protein
hyphae_yeast	YALI1_B18572g	1	Alcohol oxidase, EC 1.1.3.13
hyphae_yeast	YALI1_B18613g	1.28	U6 snRNA-associated Sm-like protein LSm5
hyphae_yeast	YALI1_B18707g	1.247	60S acidic ribosomal protein P0
hyphae_yeast	YALI1_B18727g	-0.883	Uncharacterized protein
hyphae_yeast	YALI1_B18741g	1.463	Kinase-like domain-containing protein
hyphae_yeast	YALI1_B18845g	-1.107	Fn3_like domain-containing protein
hyphae_yeast	YALI1_B18902g	0.998	Uncharacterized protein
hyphae_yeast	YALI1_B19079g	0.915	S-adenosylmethionine synthase, EC 2.5.1.6
hyphae_yeast	YALI1_B19153g	-1.228	HotDog domain-containing protein
hyphae_yeast	YALI1_B19276g	1.485	Aminopeptidase, EC 3.4.11.-
hyphae_yeast	YALI1_B19429g	3.715	Uncharacterized protein
hyphae_yeast	YALI1_B19576g	1.51	Ribokinase, RK, EC 2.7.1.15
hyphae_yeast	YALI1_B19844g	-1.983	Fatty acid synthase subunit beta, EC 2.3.1.86 [Includes: 3-hydroxyacyl-[acyl-carrier-protein] dehydratase, EC 4.2.1.59; Enoyl-[acyl-carrier-protein] reductase [NADH], EC 1.3.1.9; [Acyl-carrier-protein] acetyltransferase, EC 2.3.1.38; [Acyl-carrier-protein] malonyltransferase, EC 2.3.1.39; S-acyl fatty acid synthase thioesterase, EC 3.1.2.14 ]
hyphae_yeast	YALI1_B19880g	1.005	RanBD1 domain-containing protein
hyphae_yeast	YALI1_B19897g	1.443	60S ribosomal protein L11
hyphae_yeast	YALI1_B19932g	2.218	Thioredoxin-like protein
hyphae_yeast	YALI1_B20130g	1.389	SVP1-like protein 2
hyphae_yeast	YALI1_B20289g	1.09	Saccharopine dehydrogenase [NAD(+), L-lysine-forming], SDH, EC 1.5.1.7 (Lysine--2-oxoglutarate reductase)
hyphae_yeast	YALI1_B20378g	0.962	Glycosidase, EC 3.2.-.-
hyphae_yeast	YALI1_A04341g	-2.757	F-box domain-containing protein
hyphae_yeast	YALI1_B20717g	1.095	Cell division control protein 42 homolog, EC 3.6.5.2
hyphae_yeast	YALI1_B20834g	-0.793	YL1_C domain-containing protein
hyphae_yeast	YALI1_B20935g	-1.043	Zinc dependent phospholipase C-domain-containing protein
hyphae_yeast	YALI1_B20968g	-2.22	Uncharacterized protein
hyphae_yeast	YALI1_B20992g	-1.218	Uncharacterized protein
hyphae_yeast	YALI1_B21004g	1.67	Mevalonate kinase, MK, EC 2.7.1.36
hyphae_yeast	YALI1_B21030g	1.095	Sidoreflexin
hyphae_yeast	YALI1_B21114g	-2.388	F-box domain-containing protein
hyphae_yeast	YALI1_B21313g	2.334	Chitin synthase, EC 2.4.1.16
hyphae_yeast	YALI1_B21381g	-1.744	Major facilitator superfamily domain-containing protein
hyphae_yeast	YALI1_B21493g	-1.205	Peptidase S8/S53 domain-containing protein
hyphae_yeast	YALI1_B21538g	5.554	Amino acid permease/ SLC12A domain-containing protein
hyphae_yeast	YALI1_B21594g	3.271	5'-deoxynucleotidase, EC 3.1.3.89
hyphae_yeast	YALI1_B21618g	1.152	UDP-N-acetylglucosamine--dolichyl-phosphate N-acetylglucosaminephosphotransferase, EC 2.7.8.15 (GlcNAc-1-P transferase) (N-acetylglucosamine-1-phosphate transferase)
hyphae_yeast	YALI1_A04533g	2.324	NmrA domain-containing protein
hyphae_yeast	YALI1_B21737g	1.006	Uncharacterized protein
hyphae_yeast	YALI1_A04561g	0.843	RNA pol II accessory factor, Cdc73 family-domain-containing protein
hyphae_yeast	YALI1_B21935g	4.271	Uncharacterized protein
hyphae_yeast	YALI1_B21966g	1.297	PH domain-containing protein
hyphae_yeast	YALI1_B22109g	1.561	DBF4-type domain-containing protein
hyphae_yeast	YALI1_B22259g	-1.348	Nucleotide-diphospho-sugar transferase
hyphae_yeast	YALI1_B22351g	2.378	Uncharacterized protein
hyphae_yeast	YALI1_B22372g	1.028	Uncharacterized protein
hyphae_yeast	YALI1_B22375g	3.161	C-8 sterol isomerase, EC 5.-.-.- (Delta-8--delta-7 sterol isomerase)
hyphae_yeast	YALI1_B22452g	-1.845	WD40-repeat-containing domain protein
hyphae_yeast	YALI1_B22820g	1.531	3-keto-steroid reductase
hyphae_yeast	YALI1_B22938g	0.936	Putative death-receptor fusion protein-domain-containing protein
hyphae_yeast	YALI1_B23077g	-1.062	Restriction of telomere capping protein 1
hyphae_yeast	YALI1_B23201g	-1.46	F-box domain-containing protein
hyphae_yeast	YALI1_B23300g	2.041	Endo-1,3(4)-beta-glucanase, EC 3.2.1.6
hyphae_yeast	YALI1_A00538g	-1.064	MFS domain-containing protein
hyphae_yeast	YALI1_A04715g	1.146	Uncharacterized protein
hyphae_yeast	YALI1_B23515g	-2.495	Uncharacterized protein
hyphae_yeast	YALI1_B23522g	-3.707	Uncharacterized protein
hyphae_yeast	YALI1_B23554g	-2.013	Uncharacterized protein
hyphae_yeast	YALI1_B23579g	-1.658	Uncharacterized protein
hyphae_yeast	YALI1_B23708g	-0.959	Uncharacterized protein
hyphae_yeast	YALI1_A04742g	1.724	Uncharacterized protein
hyphae_yeast	YALI1_B23834g	2.361	Mannose-6-phosphate isomerase, EC 5.3.1.8
hyphae_yeast	YALI1_B23939g	-1.306	Adenosine deaminase/editase
hyphae_yeast	YALI1_B23966g	1.072	Uncharacterized protein
hyphae_yeast	YALI1_B23981g	1.246	Importin N-terminal domain-containing protein
hyphae_yeast	YALI1_B24018g	-1.358	Uncharacterized protein
hyphae_yeast	YALI1_B24264g	1.331	Protein SYS1 homolog
hyphae_yeast	YALI1_B24292g	0.765	Kinase-like domain-containing protein
hyphae_yeast	YALI1_B24351g	1.237	Uncharacterized protein
hyphae_yeast	YALI1_B24471g	0.974	Uncharacterized protein
hyphae_yeast	YALI1_B24502g	1.126	Clustered mitochondria protein homolog (Protein TIF31 homolog)
hyphae_yeast	YALI1_B24564g	-0.854	Alpha/Beta hydrolase protein
hyphae_yeast	YALI1_B24836g	-1.825	Major facilitator superfamily domain-containing protein
hyphae_yeast	YALI1_B24901g	3.063	Major facilitator superfamily domain-containing protein
hyphae_yeast	YALI1_B24936g	-1.114	Uncharacterized protein
hyphae_yeast	YALI1_B24970g	4.574	Uncharacterized protein
hyphae_yeast	YALI1_B25107g	-0.989	Pyridoxal phosphate-dependent transferase
hyphae_yeast	YALI1_B25187g	2.079	Cyclin N-terminal domain-containing protein
hyphae_yeast	YALI1_B25223g	2.755	BTB domain-containing protein
hyphae_yeast	YALI1_B25258g	-0.91	Uncharacterized protein
hyphae_yeast	YALI1_B25427g	-1.798	Fatty acid synthase subunit alpha, EC 2.3.1.86 [Includes: 3-oxoacyl-[acyl-carrier-protein] reductase, EC 1.1.1.100; 3-oxoacyl-[acyl-carrier-protein] synthase, EC 2.3.1.41 ]
hyphae_yeast	YALI1_B25553g	1.977	Amino acid permease/ SLC12A domain-containing protein
hyphae_yeast	YALI1_B25603g	1.122	Dipeptidyl peptidase 3, EC 3.4.14.4 (Dipeptidyl aminopeptidase III) (Dipeptidyl peptidase III)
hyphae_yeast	YALI1_B25744g	1.274	Mitochondrial inner membrane protein Mba1
hyphae_yeast	YALI1_B25833g	1.426	Uncharacterized protein
hyphae_yeast	YALI1_B25963g	-1.047	Uncharacterized protein
hyphae_yeast	YALI1_B26112g	-1.56	Glutamate synthase (NADH), EC 1.4.1.14
hyphae_yeast	YALI1_B26350g	1.294	Elongation of fatty acids protein, EC 2.3.1.199 (Very-long-chain 3-oxoacyl-CoA synthase)
hyphae_yeast	YALI1_B26550g	1.608	Uncharacterized protein
hyphae_yeast	YALI1_A04927g	-1.16	BTB domain-containing protein
hyphae_yeast	YALI1_B26808g	1.954	Uncharacterized protein
hyphae_yeast	YALI1_B26845g	1.031	Uncharacterized protein
hyphae_yeast	YALI1_B26888g	2.604	Uncharacterized protein
hyphae_yeast	YALI1_A04976g	-2.11	Uncharacterized protein
hyphae_yeast	YALI1_B27057g	-1.9	Cytochrome P450
hyphae_yeast	YALI1_B27144g	-1.107	Purple acid phosphatase, EC 3.1.3.2
hyphae_yeast	YALI1_B27179g	-1.945	Carboxypeptidase, EC 3.4.16.-
hyphae_yeast	YALI1_B27307g	-0.775	Ubiquitin-conjugating enzyme/RWD-like protein
hyphae_yeast	YALI1_B27360g	-1.008	Zn(2)-C6 fungal-type domain-containing protein
hyphae_yeast	YALI1_B27399g	-1.043	Uncharacterized protein
hyphae_yeast	YALI1_B27485g	1.429	60S ribosomal protein L28
hyphae_yeast	YALI1_B27534g	1.107	BAR domain-containing family protein
hyphae_yeast	YALI1_B27564g	-3.282	Major facilitator superfamily domain-containing protein
hyphae_yeast	YALI1_B27570g	-1.817	Complex proteins associated with Set1p component shg1-domain-containing protein
hyphae_yeast	YALI1_B27645g	-1.475	General substrate transporter
hyphae_yeast	YALI1_B27662g	1.729	Uncharacterized protein
hyphae_yeast	YALI1_B27723g	-1.162	Uncharacterized protein
hyphae_yeast	YALI1_B27984g	-2.637	Ribonuclease H-like domain-containing protein
hyphae_yeast	YALI1_A05031g	1.876	Iron permease FTR1 family-domain-containing protein
hyphae_yeast	YALI1_B28150g	1.85	C2H2-type zinc finger protein Mhy1p
hyphae_yeast	YALI1_B28268g	2.787	Uncharacterized protein
hyphae_yeast	YALI1_B28357g	-1.795	Uncharacterized protein
hyphae_yeast	YALI1_B28374g	1.657	Uncharacterized protein
hyphae_yeast	YALI1_B28430g	2.574	Cytochrome P450
hyphae_yeast	YALI1_B28454g	1.79	4-hydroxyphenylpyruvate dioxygenase
hyphae_yeast	YALI1_B28472g	1.179	Uncharacterized protein
hyphae_yeast	YALI1_B28659g	1.829	Plasma membrane ATPase, EC 7.1.2.1
hyphae_yeast	YALI1_B28744g	-0.786	WH1 domain-containing protein
hyphae_yeast	YALI1_B28990g	-2.642	Uncharacterized protein
hyphae_yeast	YALI1_B29008g	-1.004	Uncharacterized protein
hyphae_yeast	YALI1_B29037g	1.954	Uncharacterized protein
hyphae_yeast	YALI1_B29202g	1.254	Trafficking protein particle complex subunit
hyphae_yeast	YALI1_B29243g	1.232	Phospho-2-dehydro-3-deoxyheptonate aldolase, EC 2.5.1.54
hyphae_yeast	YALI1_B29310g	1.05	DOCKER domain-containing protein
hyphae_yeast	YALI1_B29419g	2.347	Formate dehydrogenase, FDH, EC 1.17.1.9 (NAD-dependent formate dehydrogenase)
hyphae_yeast	YALI1_B29436g	-1.524	Uncharacterized protein
hyphae_yeast	YALI1_B29446g	-1.104	Protein kinase domain-containing protein
hyphae_yeast	YALI1_B29548g	0.923	Peroxin
hyphae_yeast	YALI1_B29562g	-0.738	Vacuolar protein 14 C-terminal Fig4p binding-domain-containing protein
hyphae_yeast	YALI1_B29662g	1.068	TRAPPC10 domain-containing protein
hyphae_yeast	YALI1_B29742g	1.495	Rab-GTPase-TBC domain-containing protein
hyphae_yeast	YALI1_B29867g	2.354	Kynureninase, EC 3.7.1.3 (Biosynthesis of nicotinic acid protein 5) (L-kynurenine hydrolase)
hyphae_yeast	YALI1_B29895g	2.534	Adenylate kinase isoenzyme 6 homolog, AK6, EC 2.7.4.3 (Dual activity adenylate kinase/ATPase, AK/ATPase)
hyphae_yeast	YALI1_B29915g	1.938	Peptidase_S8 domain-containing protein
hyphae_yeast	YALI1_B30036g	-2.086	Uncharacterized protein
hyphae_yeast	YALI1_B30163g	1.291	Vacuolar ATPase assembly integral membrane protein VMA21
hyphae_yeast	YALI1_B30181g	1.358	Ergosterol biosynthesis ERG4/ERG24
hyphae_yeast	YALI1_B30182g	1.419	Mediator of RNA polymerase II transcription subunit 18 (Mediator complex subunit 18)
hyphae_yeast	YALI1_C00230g	-1.546	PlsC domain-containing protein
hyphae_yeast	YALI1_C00258g	-1.206	Carboxylic ester hydrolase, EC 3.1.1.-
hyphae_yeast	YALI1_C00331g	-1.134	F-box domain-containing protein
hyphae_yeast	YALI1_C00335g	-1.72	Uncharacterized protein
hyphae_yeast	YALI1_C353g	-1.511	NADP-dependent oxidoreductase domain-containing protein
hyphae_yeast	YALI1_C00550g	2.039	Amino acid permease/ SLC12A domain-containing protein
hyphae_yeast	YALI1_C00694g	-1.083	Phospholipid-transporting ATPase, EC 7.6.2.1
hyphae_yeast	YALI1_C00710g	-1.553	Uncharacterized protein
hyphae_yeast	YALI1_C00999g	-0.97	Uncharacterized protein
hyphae_yeast	YALI1_C01043g	-1.195	Uncharacterized protein
hyphae_yeast	YALI1_C01129g	1.181	Uncharacterized protein
hyphae_yeast	YALI1_C01244g	-0.695	Protein kinase domain-containing protein
hyphae_yeast	YALI1_C01535g	0.947	Peptide hydrolase, EC 3.4.-.-
hyphae_yeast	YALI1_C01576g	1.227	Uncharacterized protein
hyphae_yeast	YALI1_A05407g	1.002	Serine/threonine-protein phosphatase, EC 3.1.3.16
hyphae_yeast	YALI1_C01596g	-0.856	Uncharacterized protein
hyphae_yeast	YALI1_C01675g	3.646	Uncharacterized protein
hyphae_yeast	YALI1_A05459g	-0.743	Aminodeoxychorismate synthase, EC 2.6.1.85 (Para-aminobenzoate synthase) (p-aminobenzoic acid synthase)
hyphae_yeast	YALI1_C01993g	-1.169	Uncharacterized protein
hyphae_yeast	YALI1_C02248g	-1.322	Beta-glucan synthesis-associated protein-domain-containing protein
hyphae_yeast	YALI1_C02402g	0.85	ANAPC4_WD40 domain-containing protein
hyphae_yeast	YALI1_A05491g	1.112	Sm protein F
hyphae_yeast	YALI1_C02487g	2.089	Uncharacterized protein
hyphae_yeast	YALI1_C02866g	-1.253	Uncharacterized protein
hyphae_yeast	YALI1_C02904g	-0.881	Uncharacterized protein
hyphae_yeast	YALI1_C03374g	2.784	Uncharacterized protein
hyphae_yeast	YALI1_C03461g	0.905	Uncharacterized protein
hyphae_yeast	YALI1_C03495g	1.211	Mannosyltransferase, EC 2.4.1.-
hyphae_yeast	YALI1_C03582g	-0.792	Cyclin-like protein
hyphae_yeast	YALI1_C03596g	1.017	HDc domain-containing protein
hyphae_yeast	YALI1_C03615g	2.465	Uncharacterized protein
hyphae_yeast	YALI1_C03848g	3.347	Uncharacterized protein
hyphae_yeast	YALI1_C03914g	-1.013	NLI interacting factor-like phosphatase-domain-containing protein
hyphae_yeast	YALI1_C04093g	3.185	Aldehyde dehydrogenase domain-containing protein
hyphae_yeast	YALI1_C04436g	2.56	WD40-repeat-containing domain protein
hyphae_yeast	YALI1_C04490g	-1.479	Phosphatase 2C-like domain-containing protein
hyphae_yeast	YALI1_C04532g	-1.61	Uncharacterized protein
hyphae_yeast	YALI1_A05737g	1.947	Uncharacterized protein
hyphae_yeast	YALI1_C05264g	0.891	Alpha-1,6 mannosyltransferase
hyphae_yeast	YALI1_C05296g	-1.674	Luciferase-like domain-containing protein
hyphae_yeast	YALI1_A05795g	-1.217	DUF3533 domain-containing protein
hyphae_yeast	YALI1_C05570g	-0.718	Phosphoinositide phospholipase C, EC 3.1.4.11
hyphae_yeast	YALI1_C05756g	1.504	Uncharacterized protein
hyphae_yeast	YALI1_C05757g	1.533	Uncharacterized protein
hyphae_yeast	YALI1_C05813g	1.102	Uncharacterized protein
hyphae_yeast	YALI1_C05857g	6.169	Uncharacterized protein
hyphae_yeast	YALI1_C05931g	3.66	MARVEL domain-containing protein
hyphae_yeast	YALI1_C06106g	-1.426	Kinase-like domain-containing protein
hyphae_yeast	YALI1_C06191g	-4.559	MFS domain-containing protein
hyphae_yeast	YALI1_C06259g	3.601	Septin-domain-containing protein
hyphae_yeast	YALI1_C06298g	-1.378	Uncharacterized protein
hyphae_yeast	YALI1_C06301g	-1.788	Uncharacterized protein
hyphae_yeast	YALI1_C06368g	-1.897	PQ loop repeat-domain-containing protein
hyphae_yeast	YALI1_C06394g	1.235	Putative gamma-glutamylcyclotransferase
hyphae_yeast	YALI1_C06459g	-0.998	Uncharacterized protein
hyphae_yeast	YALI1_C06511g	1.09	60S ribosomal protein L34
hyphae_yeast	YALI1_C06597g	1.74	40S ribosomal protein S28
hyphae_yeast	YALI1_C06655g	1.04	Uncharacterized protein
hyphae_yeast	YALI1_C06681g	-1.083	Aminotran_1_2 domain-containing protein
hyphae_yeast	YALI1_C06716g	1.016	Sec20-domain-containing protein
hyphae_yeast	YALI1_C06770g	-1.174	KH domain-containing protein
hyphae_yeast	YALI1_A00683g	-2.811	Uncharacterized protein
hyphae_yeast	YALI1_C06994g	0.929	Uncharacterized protein
hyphae_yeast	YALI1_C07288g	1.66	Uncharacterized protein
hyphae_yeast	YALI1_C07360g	-1.298	Pyridoxal phosphate-dependent transferase
hyphae_yeast	YALI1_C07451g	-0.985	Peroxin-13
hyphae_yeast	YALI1_C07495g	0.882	J domain-containing protein
hyphae_yeast	YALI1_C07562g	2.472	Uncharacterized protein
hyphae_yeast	YALI1_C07721g	-1.195	Fungal-specific transcription factor domain-domain-containing protein
hyphae_yeast	YALI1_C08017g	3.51	PKS_ER domain-containing protein
hyphae_yeast	YALI1_C08242g	-1.424	Vacuolar fusion protein MON1
hyphae_yeast	YALI1_C08298g	-1.079	Uncharacterized protein
hyphae_yeast	YALI1_C08523g	4.393	General substrate transporter
hyphae_yeast	YALI1_C08548g	1.018	FAD-binding PCMH-type domain-containing protein
hyphae_yeast	YALI1_A06052g	-1.874	BTB domain-containing protein
hyphae_yeast	YALI1_C08748g	-3.775	MFS domain-containing protein
hyphae_yeast	YALI1_C08834g	-1.153	Uncharacterized protein
hyphae_yeast	YALI1_C08893g	-0.959	Uncharacterized protein
hyphae_yeast	YALI1_C08938g	-1.168	Uncharacterized protein
hyphae_yeast	YALI1_C09009g	-1.525	Extradiol ring-cleavage dioxygenase, class III enzyme, subunit B
hyphae_yeast	YALI1_C09094g	1.108	60S ribosomal protein L4
hyphae_yeast	YALI1_C09133g	-1.217	MADS-box domain-containing protein
hyphae_yeast	YALI1_C09150g	2.393	Uncharacterized protein
hyphae_yeast	YALI1_C09181g	1.621	Uncharacterized protein
hyphae_yeast	YALI1_A06099g	-3.28	Peptidase S8/S53 domain-containing protein
hyphae_yeast	YALI1_C09380g	1.056	DNA/pantothenate metabolism flavo protein
hyphae_yeast	YALI1_C09489g	-1.073	RING-type domain-containing protein
hyphae_yeast	YALI1_C09552g	1.796	Uncharacterized protein
hyphae_yeast	YALI1_C09639g	-0.884	Uncharacterized protein
hyphae_yeast	YALI1_C09718g	-0.882	AB hydrolase-1 domain-containing protein
hyphae_yeast	YALI1_A00715g	-2.128	Uncharacterized protein
hyphae_yeast	YALI1_A06116g	-1.813	Uncharacterized protein
hyphae_yeast	YALI1_C10016g	-1.429	SMP-LTD domain-containing protein
hyphae_yeast	YALI1_C10041g	1.384	Uncharacterized protein
hyphae_yeast	YALI1_C10121g	-1.461	Uncharacterized protein
hyphae_yeast	YALI1_C10133g	-1.619	Uncharacterized protein
hyphae_yeast	YALI1_C10173g	3.506	Uncharacterized protein
hyphae_yeast	YALI1_C10203g	-2.506	Uncharacterized protein
hyphae_yeast	YALI1_C10293g	-2.58	Uncharacterized protein
hyphae_yeast	YALI1_C10318g	-0.952	Uncharacterized protein
hyphae_yeast	YALI1_C10492g	0.981	Uncharacterized protein
hyphae_yeast	YALI1_C10497g	-0.817	Uncharacterized protein
hyphae_yeast	YALI1_C10534g	1.961	BTB domain-containing protein
hyphae_yeast	YALI1_A06149g	1.482	Uncharacterized protein
hyphae_yeast	YALI1_C10787g	2.374	Uncharacterized protein
hyphae_yeast	YALI1_A06169g	1.196	Ribonuclease H, RNase H, EC 3.1.26.4
hyphae_yeast	YALI1_C11077g	-1.044	F-box domain-containing protein
hyphae_yeast	YALI1_C11096g	0.862	Uncharacterized protein
hyphae_yeast	YALI1_C11100g	2.502	Uncharacterized protein
hyphae_yeast	YALI1_C11131g	2.108	MFS domain-containing protein
hyphae_yeast	YALI1_C11365g	-2.228	Uncharacterized protein
hyphae_yeast	YALI1_C11382g	-1.781	Uncharacterized protein
hyphae_yeast	YALI1_C11552g	3.2	Uncharacterized protein
hyphae_yeast	YALI1_C11694g	3.765	Uncharacterized protein
hyphae_yeast	YALI1_C11744g	1.931	Aspartic peptidase domain-containing protein
hyphae_yeast	YALI1_C11773g	2.975	Major facilitator superfamily domain-containing protein
hyphae_yeast	YALI1_C11819g	0.946	Uncharacterized protein
hyphae_yeast	YALI1_C11836g	2.124	Uncharacterized protein
hyphae_yeast	YALI1_C11883g	0.833	Endo/exonuclease/phosphatase domain-containing protein
hyphae_yeast	YALI1_A06207g	1.055	Uncharacterized protein
hyphae_yeast	YALI1_C11970g	1.009	Uncharacterized protein
hyphae_yeast	YALI1_C12024g	-0.872	3-hydroxyacyl-CoA dehydrogenase
hyphae_yeast	YALI1_C12121g	1.339	Uncharacterized protein
hyphae_yeast	YALI1_A06229g	1.8	Uncharacterized protein
hyphae_yeast	YALI1_C12682g	2.348	Uncharacterized protein
hyphae_yeast	YALI1_C12788g	1.44	60S ribosomal protein L16
hyphae_yeast	YALI1_C12883g	2.488	Uncharacterized protein
hyphae_yeast	YALI1_C12900g	1.216	HABP4_PAI-RBP1 domain-containing protein
hyphae_yeast	YALI1_C13026g	1.598	Uncharacterized protein
hyphae_yeast	YALI1_C13162g	-1.148	Uncharacterized protein
hyphae_yeast	YALI1_C13453g	2.444	Glycosidase, EC 3.2.-.-
hyphae_yeast	YALI1_C13510g	-1.638	Uncharacterized protein
hyphae_yeast	YALI1_A06381g	-1.207	Uncharacterized protein
hyphae_yeast	YALI1_C13726g	-1.068	Uncharacterized protein
hyphae_yeast	YALI1_C13768g	-1.976	AA_permease domain-containing protein
hyphae_yeast	YALI1_C13973g	-1.691	Uncharacterized protein
hyphae_yeast	YALI1_C14079g	-0.905	DNA_mis_repair domain-containing protein
hyphae_yeast	YALI1_C14106g	2.748	Cytochrome P450
hyphae_yeast	YALI1_C14125g	3.565	Uncharacterized protein
hyphae_yeast	YALI1_A06396g	1.337	Guanine nucleotide-binding protein subunit gamma
hyphae_yeast	YALI1_C14228g	-0.93	Peptidase A1 domain-containing protein
hyphae_yeast	YALI1_C14273g	-0.723	Uncharacterized protein
hyphae_yeast	YALI1_C14369g	1.494	Uncharacterized protein
hyphae_yeast	YALI1_C14595g	-1.239	Uncharacterized protein
hyphae_yeast	YALI1_C14725g	1.708	Uncharacterized protein
hyphae_yeast	YALI1_C14738g	2.238	Uncharacterized protein
hyphae_yeast	YALI1_C14931g	-1.673	F-box domain-containing protein
hyphae_yeast	YALI1_C15307g	-1.629	Uncharacterized protein
hyphae_yeast	YALI1_C15398g	-0.831	Protein kinase domain-containing protein
hyphae_yeast	YALI1_C15465g	-1.643	Uncharacterized protein
hyphae_yeast	YALI1_C15610g	2.436	Uncharacterized protein
hyphae_yeast	YALI1_C15611g	-4.927	Uncharacterized protein
hyphae_yeast	YALI1_C15832g	1.354	Eisosome component PIL1/LSP1
hyphae_yeast	YALI1_C15945g	-0.933	Glutathione hydrolase, EC 2.3.2.2, EC 3.4.19.13 (Gamma-glutamyltransferase) (Gamma-glutamyltranspeptidase)
hyphae_yeast	YALI1_C15991g	-1.591	Uncharacterized protein
hyphae_yeast	YALI1_C16108g	1.688	S10_plectin domain-containing protein
hyphae_yeast	YALI1_C16133g	2.092	Uncharacterized protein
hyphae_yeast	YALI1_C16200g	0.887	Acyl-CoA N-acyltransferase
hyphae_yeast	YALI1_C16255g	0.721	Uncharacterized protein
hyphae_yeast	YALI1_A06594g	1.152	ADP-ribose 1''-phosphate phosphatase, EC 3.1.3.84
hyphae_yeast	YALI1_C16420g	3.201	Uncharacterized protein
hyphae_yeast	YALI1_C16431g	-1.175	F-box domain-containing protein
hyphae_yeast	YALI1_C16621g	-1.14	Ribulose-phosphate 3-epimerase, EC 5.1.3.1
hyphae_yeast	YALI1_C16688g	-1.391	Uncharacterized protein
hyphae_yeast	YALI1_C16712g	-2.331	Uncharacterized protein
hyphae_yeast	YALI1_C17078g	-1.548	Uncharacterized protein
hyphae_yeast	YALI1_C17091g	-1.216	Uncharacterized protein
hyphae_yeast	YALI1_C17216g	1.227	Uncharacterized protein
hyphae_yeast	YALI1_C17220g	1.811	Uncharacterized protein
hyphae_yeast	YALI1_C17238g	-1.626	Phosphatidate cytidylyltransferase, mitochondrial, EC 2.7.7.41 (CDP-diacylglycerol synthase)
hyphae_yeast	YALI1_C17295g	-1.837	Uncharacterized protein
hyphae_yeast	YALI1_C17343g	-1.359	Uncharacterized protein
hyphae_yeast	YALI1_C17354g	-1.805	Uncharacterized protein
hyphae_yeast	YALI1_A06640g	-1.884	TauD domain-containing protein
hyphae_yeast	YALI1_C17700g	2.064	Uncharacterized protein
hyphae_yeast	YALI1_C17782g	1.358	Aldo_ket_red domain-containing protein
hyphae_yeast	YALI1_C17848g	0.815	Uncharacterized protein
hyphae_yeast	YALI1_C17904g	-0.995	Uncharacterized protein
hyphae_yeast	YALI1_C18011g	-1.223	Holocytochrome c-type synthase, EC 4.4.1.17
hyphae_yeast	YALI1_C18073g	-0.942	Uncharacterized protein
hyphae_yeast	YALI1_C18082g	-1.056	Uncharacterized protein
hyphae_yeast	YALI1_C18099g	-1.223	Peptidase A1 domain-containing protein
hyphae_yeast	YALI1_C18396g	-1.396	BHLH domain-containing protein
hyphae_yeast	YALI1_C18837g	-0.92	Uncharacterized protein
hyphae_yeast	YALI1_C18872g	-1.058	Uncharacterized protein
hyphae_yeast	YALI1_A06751g	-1.042	Uncharacterized protein
hyphae_yeast	YALI1_C19072g	-2.149	Uncharacterized protein
hyphae_yeast	YALI1_C19151g	-1.745	Uncharacterized protein
hyphae_yeast	YALI1_C19181g	-1.455	Uncharacterized protein
hyphae_yeast	YALI1_A06761g	-1.217	Uncharacterized protein
hyphae_yeast	YALI1_C19369g	-2.861	Uncharacterized protein
hyphae_yeast	YALI1_C19376g	-2.028	Uncharacterized protein
hyphae_yeast	YALI1_C19395g	-1.634	Uncharacterized protein
hyphae_yeast	YALI1_C19826g	-1.265	Uncharacterized protein
hyphae_yeast	YALI1_C19898g	-1.355	Uncharacterized protein
hyphae_yeast	YALI1_C20005g	-1.677	Uncharacterized protein
hyphae_yeast	YALI1_C20078g	-1.715	S-adenosyl-L-methionine-dependent methyltransferase
hyphae_yeast	YALI1_C20140g	-2.491	Uncharacterized protein
hyphae_yeast	YALI1_A00829g	-1.139	Uncharacterized protein
hyphae_yeast	YALI1_C20314g	2.238	ADP-ribosylation factor family-domain-containing protein
hyphae_yeast	YALI1_C20364g	2.038	Uncharacterized protein
hyphae_yeast	YALI1_A06873g	-1.643	Endo-1,3(4)-beta-glucanase, EC 3.2.1.6
hyphae_yeast	YALI1_C20429g	1.831	Uncharacterized protein
hyphae_yeast	YALI1_C20452g	0.951	Arginine N-methyltransferase 2, EC 2.1.1.-
hyphae_yeast	YALI1_C20559g	-1.406	Uncharacterized protein
hyphae_yeast	YALI1_C20592g	-1.01	Uncharacterized protein
hyphae_yeast	YALI1_C20853g	0.964	Uncharacterized protein
hyphae_yeast	YALI1_C20964g	-1.444	Uncharacterized protein
hyphae_yeast	YALI1_C21083g	-3.34	Uncharacterized protein
hyphae_yeast	YALI1_A06989g	-1.948	WW domain-containing protein
hyphae_yeast	YALI1_C21298g	2.583	Uncharacterized protein
hyphae_yeast	YALI1_C21448g	-1.467	Uncharacterized protein
hyphae_yeast	YALI1_C21513g	3.095	Uncharacterized protein
hyphae_yeast	YALI1_A07014g	1.851	MFS domain-containing protein
hyphae_yeast	YALI1_C21578g	6.252	Uncharacterized protein
hyphae_yeast	YALI1_C21626g	-1.037	Peptidyl-prolyl cis-trans isomerase, PPIase, EC 5.2.1.8
hyphae_yeast	YALI1_C21664g	1.675	PQ loop repeat-domain-containing protein
hyphae_yeast	YALI1_C21789g	-1.423	P-loop containing nucleoside triphosphate hydrolase protein
hyphae_yeast	YALI1_C21946g	4.932	MFS domain-containing protein
hyphae_yeast	YALI1_A07103g	4.069	Amino acid/polyamine transporter I
hyphae_yeast	YALI1_C22278g	-2.243	Uncharacterized protein
hyphae_yeast	YALI1_C22282g	-2.085	Uncharacterized protein
hyphae_yeast	YALI1_C22322g	-1.895	Uncharacterized protein
hyphae_yeast	YALI1_C22816g	0.978	Uncharacterized protein
hyphae_yeast	YALI1_C22922g	1.438	60S ribosomal protein L17
hyphae_yeast	YALI1_C23075g	1.512	Glutathione S-transferase
hyphae_yeast	YALI1_C23089g	3.426	Histone H4
hyphae_yeast	YALI1_C23504g	-0.885	Uncharacterized protein
hyphae_yeast	YALI1_C23526g	-1.725	Altered inheritance of mitochondria protein 31, mitochondrial
hyphae_yeast	YALI1_A00867g	-2.471	Uncharacterized protein
hyphae_yeast	YALI1_C23601g	3.314	Uncharacterized protein
hyphae_yeast	YALI1_C23738g	-9.84	Superoxide dismutase, EC 1.15.1.1
hyphae_yeast	YALI1_C23755g	-2.383	Uncharacterized protein
hyphae_yeast	YALI1_A07226g	-1.63	Uncharacterized protein
hyphae_yeast	YALI1_C23948g	-1.239	Uncharacterized protein
hyphae_yeast	YALI1_C24016g	-1.112	Uncharacterized protein
hyphae_yeast	YALI1_C24081g	-1.181	BZIP domain-containing protein
hyphae_yeast	YALI1_C24124g	-1.105	Methylisocitrate lyase, EC 4.1.3.30
hyphae_yeast	YALI1_A07241g	-2.03	F-box domain-containing protein
hyphae_yeast	YALI1_C24198g	-1.804	Uncharacterized protein
hyphae_yeast	YALI1_C24222g	-2.389	Uncharacterized protein
hyphae_yeast	YALI1_C24231g	-2.376	Uncharacterized protein
hyphae_yeast	YALI1_C24367g	-1.383	Phosphoenolpyruvate carboxykinase (ATP), EC 4.1.1.49
hyphae_yeast	YALI1_C24400g	2.352	Uncharacterized protein
hyphae_yeast	YALI1_C24419g	0.868	Uncharacterized protein
hyphae_yeast	YALI1_C24434g	1.755	Poly [ADP-ribose] polymerase, PARP, EC 2.4.2.-
hyphae_yeast	YALI1_C24488g	-1.181	Uncharacterized protein
hyphae_yeast	YALI1_C24533g	-2.358	Uncharacterized protein
hyphae_yeast	YALI1_C24567g	-1.717	AA_permease domain-containing protein
hyphae_yeast	YALI1_C24730g	-1.549	Fe2OG dioxygenase domain-containing protein
hyphae_yeast	YALI1_C24755g	-1.705	Uncharacterized protein
hyphae_yeast	YALI1_C24767g	-6.731	Uncharacterized protein
hyphae_yeast	YALI1_C24942g	-1.887	Uncharacterized protein
hyphae_yeast	YALI1_A07290g	-1.373	ClpP/crotonase-like domain-containing protein
hyphae_yeast	YALI1_C25128g	-3.588	Uncharacterized protein
hyphae_yeast	YALI1_C25171g	4.323	Uncharacterized protein
hyphae_yeast	YALI1_C25244g	1.502	Emp24/gp25L/p24 family/GOLD-domain-containing protein
hyphae_yeast	YALI1_C25336g	2.734	Uncharacterized protein
hyphae_yeast	YALI1_C25391g	-1.77	Uncharacterized protein
hyphae_yeast	YALI1_C25452g	-1.539	Uncharacterized protein
hyphae_yeast	YALI1_C25512g	-2.718	Amine oxidase, EC 1.4.3.-
hyphae_yeast	YALI1_C25515g	-8.624	Uncharacterized protein
hyphae_yeast	YALI1_C25621g	1.203	Septin-type G domain-containing protein
hyphae_yeast	YALI1_C25703g	-1.452	Uncharacterized protein
hyphae_yeast	YALI1_C25990g	1.005	Uncharacterized membrane protein
hyphae_yeast	YALI1_C26377g	1.711	Uncharacterized protein
hyphae_yeast	YALI1_C26745g	1.418	Uncharacterized protein
hyphae_yeast	YALI1_A07381g	-1.756	Uncharacterized protein
hyphae_yeast	YALI1_C27141g	0.949	AMPK1_CBM domain-containing protein
hyphae_yeast	YALI1_A07405g	-1.45	Uncharacterized protein
hyphae_yeast	YALI1_C27207g	-1.704	Uncharacterized protein
hyphae_yeast	YALI1_C27922g	1.189	Uncharacterized protein
hyphae_yeast	YALI1_C28093g	-1.393	Uncharacterized protein
hyphae_yeast	YALI1_C28147g	-1.292	Ubiquitin-like modifier-activating enzyme ATG7 (Autophagy-related protein 7)
hyphae_yeast	YALI1_C28166g	-1.342	PRELI-like family-domain-containing protein
hyphae_yeast	YALI1_A07557g	-1.297	Uncharacterized protein
hyphae_yeast	YALI1_C28310g	1.462	Uncharacterized protein
hyphae_yeast	YALI1_C28370g	-4.516	Aspartic peptidase domain-containing protein
hyphae_yeast	YALI1_C28396g	-5.962	Copper transport protein
hyphae_yeast	YALI1_C28456g	1.363	MFS domain-containing protein
hyphae_yeast	YALI1_A07575g	-0.803	Phosphodiesterase, EC 3.1.4.-
hyphae_yeast	YALI1_C28551g	2.456	Uncharacterized protein
hyphae_yeast	YALI1_C28621g	1.91	Uncharacterized protein
hyphae_yeast	YALI1_C28664g	1.036	Peptidase S8/S53 domain-containing protein
hyphae_yeast	YALI1_C28706g	1.038	F-actin-capping protein subunit beta
hyphae_yeast	YALI1_A00911g	-3.809	Uncharacterized protein
hyphae_yeast	YALI1_C28817g	6.083	Uncharacterized protein
hyphae_yeast	YALI1_C28997g	1.577	Uncharacterized protein
hyphae_yeast	YALI1_C29104g	-1.084	Nucleotide-diphospho-sugar transferase
hyphae_yeast	YALI1_C29141g	1.379	Septin-type G domain-containing protein
hyphae_yeast	YALI1_C29365g	3.598	Uncharacterized protein
hyphae_yeast	YALI1_C29382g	2.317	Uncharacterized protein
hyphae_yeast	YALI1_C29447g	-0.815	Histidine kinase, EC 2.7.13.3
hyphae_yeast	YALI1_C29529g	-1.216	Uncharacterized protein
hyphae_yeast	YALI1_C29538g	-1.016	MFS domain-containing protein
hyphae_yeast	YALI1_C29584g	-1.446	MEMO1 family
hyphae_yeast	YALI1_C29648g	1.458	S-adenosyl-L-methionine-dependent methyltransferase
hyphae_yeast	YALI1_C29676g	1.83	Uncharacterized protein
hyphae_yeast	YALI1_C29854g	-1.136	Protein-serine/threonine kinase, EC 2.7.11.-
hyphae_yeast	YALI1_C29902g	-1.674	Carboxypeptidase, EC 3.4.16.-
hyphae_yeast	YALI1_C29926g	-0.896	DNA polymerase, EC 2.7.7.7
hyphae_yeast	YALI1_C30022g	1.881	Protein kinase domain-containing protein
hyphae_yeast	YALI1_C30052g	2.652	Uncharacterized protein
hyphae_yeast	YALI1_C30130g	1.191	Small COPII coat GTPase SAR1 (Small COPII coat GTPase sar1)
hyphae_yeast	YALI1_C30235g	-1.586	Uncharacterized protein
hyphae_yeast	YALI1_C30310g	-1.328	Uncharacterized protein
hyphae_yeast	YALI1_C30454g	1.413	HotDog domain-containing protein
hyphae_yeast	YALI1_C30514g	1.225	3-beta hydroxysteroid dehydrogenase/isomerase family-domain-containing protein
hyphae_yeast	YALI1_C30541g	-0.884	Ubiquitin-like domain-containing protein
hyphae_yeast	YALI1_C30632g	-0.875	Uncharacterized protein
hyphae_yeast	YALI1_C30683g	-0.897	Protein-lysine N-methyltransferase EFM5, EC 2.1.1.- (Elongation factor methyltransferase 5)
hyphae_yeast	YALI1_C30706g	-1.549	TLDc domain-containing protein
hyphae_yeast	YALI1_C30726g	-1.226	Uncharacterized protein
hyphae_yeast	YALI1_C30749g	-1.274	MFS domain-containing protein
hyphae_yeast	YALI1_C30760g	-1.177	Uncharacterized protein
hyphae_yeast	YALI1_C30859g	-0.993	Uncharacterized protein
hyphae_yeast	YALI1_C31047g	-0.936	Uncharacterized protein
hyphae_yeast	YALI1_C31061g	-1.716	Uncharacterized protein
hyphae_yeast	YALI1_C31086g	-1.641	Uncharacterized protein
hyphae_yeast	YALI1_C31122g	-0.778	Opt1 protein
hyphae_yeast	YALI1_C31252g	-1.041	GATA-type domain-containing protein
hyphae_yeast	YALI1_C31389g	-1.106	DUF1746 domain-containing protein
hyphae_yeast	YALI1_C31510g	-1.43	Amine oxidase, EC 1.4.3.-
hyphae_yeast	YALI1_A07829g	2.455	Uncharacterized protein
hyphae_yeast	YALI1_C31649g	-1.349	Uncharacterized protein
hyphae_yeast	YALI1_C31759g	-1.276	Rab-GAP TBC domain-containing protein
hyphae_yeast	YALI1_C31918g	1.604	FAA_hydrolase domain-containing protein
hyphae_yeast	YALI1_C32031g	2.09	Cytidine deaminase-like protein
hyphae_yeast	YALI1_C32156g	-1.269	Nucleoside transporter-domain-containing protein
hyphae_yeast	YALI1_C32352g	6.352	Uncharacterized protein
hyphae_yeast	YALI1_C32392g	1.282	DH domain-containing protein
hyphae_yeast	YALI1_C32461g	6.564	Uncharacterized protein
hyphae_yeast	YALI1_C32483g	0.999	Uncharacterized protein
hyphae_yeast	YALI1_C32633g	-1.35	ATP-dependent DNA helicase CHL1, EC 3.6.4.12 (ATP-dependent DNA helicase chl1) (Chromosome loss protein 1)
hyphae_yeast	YALI1_C32737g	1.064	DNA repair protein endonuclease SAE2/CtIP C-terminus-domain-containing protein
hyphae_yeast	YALI1_C32886g	-1.602	Acyl-coenzyme A oxidase
hyphae_yeast	YALI1_C32921g	0.783	Uncharacterized protein
hyphae_yeast	YALI1_C33071g	-1.387	P-loop containing nucleoside triphosphate hydrolase protein
hyphae_yeast	YALI1_A08065g	-2.384	Uncharacterized protein
hyphae_yeast	YALI1_C33193g	-0.808	Uncharacterized protein
hyphae_yeast	YALI1_C33254g	-1.117	Uncharacterized protein
hyphae_yeast	YALI1_A08073g	1.257	Peptidase_S8 domain-containing protein
hyphae_yeast	YALI1_C33354g	-1.221	Rab-GTPase-TBC domain-domain-containing protein
hyphae_yeast	YALI1_C33458g	0.891	Uncharacterized protein
hyphae_yeast	YALI1_A08107g	-2.126	Glutathione-disulfide reductase, EC 1.8.1.7
hyphae_yeast	YALI1_D00123g	5.905	Uncharacterized protein
hyphae_yeast	YALI1_D00231g	0.835	Co-chaperone HscB, C-terminal oligomerization domain-containing protein
hyphae_yeast	YALI1_A08115g	-3.39	Uncharacterized protein
hyphae_yeast	YALI1_D00376g	3.201	General substrate transporter
hyphae_yeast	YALI1_A08126g	-2.324	Uncharacterized protein
hyphae_yeast	YALI1_D00724g	3.005	Uncharacterized protein
hyphae_yeast	YALI1_D00798g	2.991	ZIP zinc transporter-domain-containing protein
hyphae_yeast	YALI1_D00813g	1.381	Uncharacterized protein
hyphae_yeast	YALI1_D00824g	1.384	Uncharacterized protein
hyphae_yeast	YALI1_D00929g	-1.848	Amidase, EC 3.5.1.4
hyphae_yeast	YALI1_A08197g	-1.462	Uncharacterized protein
hyphae_yeast	YALI1_D01066g	1.749	Nudix hydrolase domain-containing protein
hyphae_yeast	YALI1_D01094g	0.868	Uncharacterized protein
hyphae_yeast	YALI1_D01188g	1.262	Homoserine dehydrogenase, HDH, EC 1.1.1.3
hyphae_yeast	YALI1_D01234g	5.825	MFS domain-containing protein
hyphae_yeast	YALI1_A08206g	-1.438	CRAL-TRIO domain-containing protein
hyphae_yeast	YALI1_D01378g	1.461	SEC7 domain-containing protein
hyphae_yeast	YALI1_D01404g	2.539	Uncharacterized protein
hyphae_yeast	YALI1_D01548g	-3.687	Fungal-specific transcription factor domain-domain-containing protein
hyphae_yeast	YALI1_D01581g	-11.721	Uncharacterized protein
hyphae_yeast	YALI1_D01632g	-1.772	Zn(2)-C6 fungal-type domain-containing protein
hyphae_yeast	YALI1_D01786g	2.254	Uncharacterized protein
hyphae_yeast	YALI1_D01910g	-1.644	Uncharacterized protein
hyphae_yeast	YALI1_D02014g	4.478	Uncharacterized protein
hyphae_yeast	YALI1_D02041g	3.304	PKS_ER domain-containing protein
hyphae_yeast	YALI1_D02087g	0.942	Ribosomal protein S5, C-terminal domain-domain-containing protein
hyphae_yeast	YALI1_D02183g	1.765	Uncharacterized protein
hyphae_yeast	YALI1_D02345g	1.138	Uncharacterized protein
hyphae_yeast	YALI1_A08436g	0.864	Gaa1-like protein
hyphae_yeast	YALI1_D02488g	2.942	Uncharacterized protein
hyphae_yeast	YALI1_D02499g	3.37	Uncharacterized protein
hyphae_yeast	YALI1_D02546g	-0.936	DUF2183 domain-containing protein
hyphae_yeast	YALI1_D02641g	-2.56	Uncharacterized protein
hyphae_yeast	YALI1_A08467g	1.277	Uncharacterized protein
hyphae_yeast	YALI1_D02682g	-1.42	Uncharacterized protein
hyphae_yeast	YALI1_D02710g	8.175	Uncharacterized protein
hyphae_yeast	YALI1_D02781g	2.268	UDP-glucose 6-dehydrogenase, EC 1.1.1.22
hyphae_yeast	YALI1_A08468g	-1	Postreplication repair E3 ubiquitin-protein ligase RAD18, EC 2.3.2.27 (RING-type E3 ubiquitin transferase RAD18)
hyphae_yeast	YALI1_D03091g	0.875	Mannan endo-1,6-alpha-mannosidase, EC 3.2.1.101
hyphae_yeast	YALI1_D03245g	1.079	Sucrase/ferredoxin-like-domain-containing protein
hyphae_yeast	YALI1_D03329g	-1.259	Uncharacterized protein
hyphae_yeast	YALI1_D03488g	-1.977	Uncharacterized protein
hyphae_yeast	YALI1_A08502g	-1.212	Guanine nucleotide-exchange factor SEC12
hyphae_yeast	YALI1_D03647g	1.029	Signal peptidase complex catalytic subunit SEC11, EC 3.4.21.89
hyphae_yeast	YALI1_D03718g	-0.805	Uncharacterized protein
hyphae_yeast	YALI1_D03831g	1.051	Uncharacterized protein
hyphae_yeast	YALI1_D03904g	-0.873	Conserved oligomeric Golgi complex subunit 4 (Component of oligomeric Golgi complex 4)
hyphae_yeast	YALI1_D04055g	2.455	Chitin synthase, EC 2.4.1.16
hyphae_yeast	YALI1_D04128g	1.595	Uncharacterized protein
hyphae_yeast	YALI1_D04204g	2.834	Uncharacterized protein
hyphae_yeast	YALI1_D04261g	-1.147	Ribonucleoside-diphosphate reductase, EC 1.17.4.1
hyphae_yeast	YALI1_A08546g	1.248	Uncharacterized protein
hyphae_yeast	YALI1_A08614g	2.764	Uncharacterized protein
hyphae_yeast	YALI1_D04814g	-1.238	Serine/threonine-protein kinase TEL1, EC 2.7.11.1 (ATM homolog) (DNA-damage checkpoint kinase TEL1) (Serine/threonine-protein kinase tel1) (Telomere length regulation protein 1)
hyphae_yeast	YALI1_D05038g	1.277	Longevity-assurance protein
hyphae_yeast	YALI1_D05343g	-0.976	Peroxidase, EC 1.11.1.-
hyphae_yeast	YALI1_D05375g	1.375	FAD dependent oxidoreductase
hyphae_yeast	YALI1_D05414g	1.762	Uncharacterized protein
hyphae_yeast	YALI1_D05440g	1.225	Inositol-1-monophosphatase, EC 3.1.3.25
hyphae_yeast	YALI1_D05474g	0.773	NADPH--cytochrome P450 reductase, CPR, P450R, EC 1.6.2.4
hyphae_yeast	YALI1_D05594g	-1.199	BZIP domain-containing protein
hyphae_yeast	YALI1_D05692g	-1.596	Uncharacterized protein
hyphae_yeast	YALI1_A08729g	-1.073	Uncharacterized protein
hyphae_yeast	YALI1_D06026g	3.463	Uncharacterized protein
hyphae_yeast	YALI1_D06131g	4.353	1,3-beta-glucanosyltransferase, EC 2.4.1.-
hyphae_yeast	YALI1_D06195g	1.144	Calcium-transporting ATPase, EC 7.2.2.10
hyphae_yeast	YALI1_D06434g	-2.879	Uncharacterized protein
hyphae_yeast	YALI1_D06442g	-2.773	Uncharacterized protein
hyphae_yeast	YALI1_D06638g	1.348	Endonuclease, EC 3.1.30.-
hyphae_yeast	YALI1_D06682g	-1.829	Uncharacterized protein
hyphae_yeast	YALI1_D06756g	2.113	Uncharacterized protein
hyphae_yeast	YALI1_D06805g	-1.428	Uncharacterized protein
hyphae_yeast	YALI1_D07049g	-4.834	Uncharacterized protein
hyphae_yeast	YALI1_D07232g	-1.324	Uncharacterized protein
hyphae_yeast	YALI1_D07261g	5.895	Uncharacterized protein
hyphae_yeast	YALI1_D07348g	2.175	40S ribosomal protein S22
hyphae_yeast	YALI1_D07379g	1.609	40S ribosomal protein S14
hyphae_yeast	YALI1_D07427g	-1.058	Uncharacterized protein
hyphae_yeast	YALI1_D07729g	2.306	1,3-beta-glucanosyltransferase, EC 2.4.1.-
hyphae_yeast	YALI1_D07831g	5.646	Uncharacterized protein
hyphae_yeast	YALI1_D07945g	-0.978	Uncharacterized protein
hyphae_yeast	YALI1_D08050g	1.108	Dolichol-phosphate mannosyltransferase subunit 1, EC 2.4.1.83
hyphae_yeast	YALI1_D08151g	-1.102	Vaculolar membrane protein-domain-containing protein
hyphae_yeast	YALI1_D08317g	4.856	Uncharacterized protein
hyphae_yeast	YALI1_D08339g	-1.545	2,5-diamino-6-ribosylamino-4(3H)-pyrimidinone 5'-phosphate reductase, EC 1.1.1.302 (2,5-diamino-6-(5-phospho-D-ribosylamino)pyrimidin-4(3H)-one reductase) (2,5-diamino-6-ribitylamino-4(3H)-pyrimidinone 5'-phosphate synthase)
hyphae_yeast	YALI1_D08408g	1.353	Prefoldin beta-like protein
hyphae_yeast	YALI1_D08494g	-0.917	Uncharacterized protein
hyphae_yeast	YALI1_D08564g	-5.11	Iron permease FTR1/Fip1/EfeU
hyphae_yeast	YALI1_D08684g	-2.974	Uncharacterized protein
hyphae_yeast	YALI1_D08693g	-4.993	Uncharacterized protein
hyphae_yeast	YALI1_D08734g	-1.018	Mitochondrial carrier domain-containing protein
hyphae_yeast	YALI1_D08798g	2.894	Uncharacterized protein
hyphae_yeast	YALI1_D08884g	1.274	Thiamine diphosphate-binding protein
hyphae_yeast	YALI1_D08910g	-0.804	Zn(2)-C6 fungal-type domain-containing protein
hyphae_yeast	YALI1_D08971g	2.762	Uncharacterized protein
hyphae_yeast	YALI1_D08983g	2.356	Uncharacterized protein
hyphae_yeast	YALI1_D09068g	-1.441	Uncharacterized protein
hyphae_yeast	YALI1_A08981g	3.099	Peptidase_S8 domain-containing protein
hyphae_yeast	YALI1_D09238g	-0.882	F-box domain-containing protein
hyphae_yeast	YALI1_D09277g	2.305	Cupredoxin
hyphae_yeast	YALI1_D09285g	-1.323	Uncharacterized protein
hyphae_yeast	YALI1_D09326g	-2.607	Uncharacterized protein
hyphae_yeast	YALI1_D09534g	1.012	Uncharacterized protein
hyphae_yeast	YALI1_D09566g	1.095	Uncharacterized protein
hyphae_yeast	YALI1_D09712g	4.259	Uncharacterized protein
hyphae_yeast	YALI1_D09766g	-1.457	Fe2OG dioxygenase domain-containing protein
hyphae_yeast	YALI1_D09897g	-1.101	Uncharacterized protein
hyphae_yeast	YALI1_D09964g	1.62	Dynein light chain
hyphae_yeast	YALI1_D10226g	-0.816	Uncharacterized protein
hyphae_yeast	YALI1_D10243g	-1.97	Uncharacterized protein
hyphae_yeast	YALI1_D10304g	-1.096	Carboxypeptidase, EC 3.4.16.-
hyphae_yeast	YALI1_D10458g	2.808	Uncharacterized protein
hyphae_yeast	YALI1_D10495g	1.127	Lysophospholipase, EC 3.1.1.5
hyphae_yeast	YALI1_D10600g	0.937	Actin
hyphae_yeast	YALI1_A01122g	-1.572	NADP-dependent oxidoreductase domain-containing protein
hyphae_yeast	YALI1_D10668g	-1.04	SIS domain-containing protein
hyphae_yeast	YALI1_D10693g	3.153	Annexin
hyphae_yeast	YALI1_D10721g	1.855	Uncharacterized protein
hyphae_yeast	YALI1_D10768g	2.059	Major facilitator superfamily domain-containing protein
hyphae_yeast	YALI1_A09149g	-2.848	Uncharacterized protein
hyphae_yeast	YALI1_D10930g	1.008	CDP-diacylglycerol--serine O-phosphatidyltransferase, EC 2.7.8.8 (Phosphatidylserine synthase)
hyphae_yeast	YALI1_D11063g	-0.896	Regulator of chromosome condensation 1/beta-lactamase-inhibitor protein II
hyphae_yeast	YALI1_D11091g	1.27	Uncharacterized protein
hyphae_yeast	YALI1_A09165g	-3.465	Uncharacterized protein
hyphae_yeast	YALI1_D11115g	-1.287	Uncharacterized protein
hyphae_yeast	YALI1_D11159g	1.8	2-oxoisovalerate dehydrogenase subunit alpha, EC 1.2.4.4 (Branched-chain alpha-keto acid dehydrogenase E1 component alpha chain)
hyphae_yeast	YALI1_D11177g	1.051	Mediator of RNA polymerase II transcription subunit 1 (Mediator complex subunit 1)
hyphae_yeast	YALI1_D11242g	-1.223	Uncharacterized protein
hyphae_yeast	YALI1_D11256g	-1.728	Epimerase domain-containing protein
hyphae_yeast	YALI1_D11302g	1.179	Kinase-like domain-containing protein
hyphae_yeast	YALI1_D11354g	1.345	Phosphatidylinositol transfer protein SFH5, PITP SFH5
hyphae_yeast	YALI1_D11514g	1.424	Carboxypeptidase, EC 3.4.16.-
hyphae_yeast	YALI1_D11653g	6.574	Uncharacterized protein
hyphae_yeast	YALI1_D11666g	-0.892	HSM3_N domain-containing protein
hyphae_yeast	YALI1_D11913g	1.267	Uncharacterized protein
hyphae_yeast	YALI1_D11937g	-1.352	Uncharacterized protein
hyphae_yeast	YALI1_D11964g	-2.059	Uncharacterized protein
hyphae_yeast	YALI1_D12028g	0.847	Uncharacterized protein
hyphae_yeast	YALI1_D12050g	-1.541	Uncharacterized protein
hyphae_yeast	YALI1_D12074g	1.651	Uncharacterized protein
hyphae_yeast	YALI1_A09372g	1.753	Guanine nucleotide binding protein, alpha subunit
hyphae_yeast	YALI1_D12342g	-1.006	Uncharacterized protein
hyphae_yeast	YALI1_D12447g	-1.288	Protein DSE1
hyphae_yeast	YALI1_D12513g	-1.16	Uncharacterized protein
hyphae_yeast	YALI1_D12543g	-1.015	SWR1-complex protein 4
hyphae_yeast	YALI1_D12567g	-5.981	Alternative oxidase, EC 1.-.-.-
hyphae_yeast	YALI1_D12626g	-1.59	U1 small nuclear ribonucleoprotein component SNU71
hyphae_yeast	YALI1_D12690g	-1.075	LrgB-like family-domain-containing protein
hyphae_yeast	YALI1_D12832g	-1.288	Thiamine diphosphate-binding protein
hyphae_yeast	YALI1_D12880g	-0.935	UBX domain-containing protein
hyphae_yeast	YALI1_D12909g	-0.935	Protein-lysine N-methyltransferase EFM6, EC 2.1.1.- (Elongation factor methyltransferase 6)
hyphae_yeast	YALI1_A01143g	-2.269	Uncharacterized protein
hyphae_yeast	YALI1_D12930g	1.283	60S ribosomal protein L23
hyphae_yeast	YALI1_A09444g	-0.947	Exonuclease V, mitochondrial (Defects in morphology protein 1)
hyphae_yeast	YALI1_D13226g	1.254	Proliferating cell nuclear antigen
hyphae_yeast	YALI1_D13298g	1.985	Uncharacterized protein
hyphae_yeast	YALI1_D13315g	1.738	Uncharacterized protein
hyphae_yeast	YALI1_D13510g	1.977	PLC-like phosphodiesterase
hyphae_yeast	YALI1_D13611g	0.989	Uncharacterized protein
hyphae_yeast	YALI1_A09522g	-2.051	DNA mismatch repair protein MSH3
hyphae_yeast	YALI1_D13716g	2.194	Uncharacterized protein
hyphae_yeast	YALI1_D13871g	0.96	Uncharacterized protein
hyphae_yeast	YALI1_D14058g	-1.256	Flavodoxin-like domain-containing protein
hyphae_yeast	YALI1_A09553g	1.689	Thiamine thiazole synthase (Thiazole biosynthetic enzyme, EC 2.4.2.60)
hyphae_yeast	YALI1_D14500g	-0.845	PfkB domain-containing protein
hyphae_yeast	YALI1_D14560g	1.043	Uncharacterized protein
hyphae_yeast	YALI1_D14585g	-1.585	Ubiquitin-conjugating enzyme/RWD-like protein
hyphae_yeast	YALI1_A09593g	0.853	Sugar phosphate phosphatase, EC 3.1.3.-
hyphae_yeast	YALI1_D14725g	1.096	PH domain-containing protein
hyphae_yeast	YALI1_D14805g	-1.038	Uncharacterized protein
hyphae_yeast	YALI1_D15063g	1.072	Cytochrome b5 heme-binding domain-containing protein
hyphae_yeast	YALI1_D15149g	-1.132	Lactamase_B domain-containing protein
hyphae_yeast	YALI1_D15245g	2.25	Uncharacterized protein
hyphae_yeast	YALI1_A09638g	1.003	PRA1 family protein
hyphae_yeast	YALI1_D15523g	-0.811	U-box domain-containing protein
hyphae_yeast	YALI1_A09694g	-1.309	Glycine cleavage system P protein, EC 1.4.4.2
hyphae_yeast	YALI1_D15952g	1.096	Ribosomal protein L1-like protein
hyphae_yeast	YALI1_D15965g	0.781	RNA polymerase I subunit RPA14-domain-containing protein
hyphae_yeast	YALI1_D15974g	1.095	S-adenosyl-L-methionine-dependent methyltransferase
hyphae_yeast	YALI1_D16009g	-0.789	Leucine carboxyl methyltransferase 1, EC 2.1.1.233
hyphae_yeast	YALI1_D16029g	1.256	40S ribosomal protein S4
hyphae_yeast	YALI1_D16086g	-1.729	Nuclear fusion protein KAR5 (Karyogamy protein 5)
hyphae_yeast	YALI1_D16118g	-0.979	Arrestin_C domain-containing protein
hyphae_yeast	YALI1_D16249g	1.064	Ribosomal_L16 domain-containing protein
hyphae_yeast	YALI1_D16290g	1.426	Phosphomannomutase, EC 5.4.2.8
hyphae_yeast	YALI1_D16471g	-1.521	Uncharacterized protein
hyphae_yeast	YALI1_D16959g	3.01	Uncharacterized protein
hyphae_yeast	YALI1_D17030g	1.433	40S ribosomal protein S24
hyphae_yeast	YALI1_D17090g	-0.958	F-box domain-containing protein
hyphae_yeast	YALI1_D17108g	1.293	40S ribosomal protein S21
hyphae_yeast	YALI1_D17206g	1.391	Uncharacterized protein
hyphae_yeast	YALI1_D17299g	2.248	Major facilitator superfamily domain-containing protein
hyphae_yeast	YALI1_D17336g	-1.201	Uncharacterized protein
hyphae_yeast	YALI1_D17370g	-0.731	DDB1- and CUL4-associated factor 13 (WD repeat and SOF domain-containing protein 1)
hyphae_yeast	YALI1_D17462g	-1.054	Peptidase A1 domain-containing protein
hyphae_yeast	YALI1_D17507g	-1.286	Uncharacterized protein
hyphae_yeast	YALI1_D17666g	3.847	Protein PNS1
hyphae_yeast	YALI1_D17731g	-1.621	Uncharacterized protein
hyphae_yeast	YALI1_D17770g	-1.086	Uncharacterized protein
hyphae_yeast	YALI1_D17842g	-1.646	Uncharacterized protein
hyphae_yeast	YALI1_D17844g	-1.439	Uncharacterized protein
hyphae_yeast	YALI1_D17930g	-2.38	Uncharacterized protein
hyphae_yeast	YALI1_D18115g	-1.439	Uncharacterized protein
hyphae_yeast	YALI1_D18198g	0.871	TRAPP II complex
hyphae_yeast	YALI1_D18251g	-2.821	Major facilitator superfamily domain-containing protein
hyphae_yeast	YALI1_D18383g	-1.597	Protein yippee-like
hyphae_yeast	YALI1_A09939g	1.062	Squalene synthase, SQS, SS, EC 2.5.1.21
hyphae_yeast	YALI1_D18442g	1.171	Uncharacterized protein
hyphae_yeast	YALI1_D18475g	-1.265	RT_RNaseH_2 domain-containing protein
hyphae_yeast	YALI1_D18495g	3.253	Uncharacterized protein
hyphae_yeast	YALI1_D18555g	-0.884	Zinc-hook domain-containing protein
hyphae_yeast	YALI1_A09996g	-1.099	BTB domain-containing protein
hyphae_yeast	YALI1_D19134g	0.753	Uncharacterized protein
hyphae_yeast	YALI1_D19515g	-1.429	T-complex protein 11-domain-containing protein
hyphae_yeast	YALI1_D19721g	2.479	Globin-like protein
hyphae_yeast	YALI1_D20050g	0.965	Oxidored_FMN domain-containing protein
hyphae_yeast	YALI1_A10039g	-1.162	Uncharacterized protein
hyphae_yeast	YALI1_D20222g	-1.254	ATP-dependent 6-phosphofructokinase, ATP-PFK, Phosphofructokinase, EC 2.7.1.11 (Phosphohexokinase)
hyphae_yeast	YALI1_D20257g	-1.016	Patatin-like phospholipase domain-containing protein, EC 3.1.1.-
hyphae_yeast	YALI1_D20381g	1.557	Glutathione S-transferase
hyphae_yeast	YALI1_D20413g	-1.034	Uncharacterized protein
hyphae_yeast	YALI1_A10072g	-2.472	Peptidase_S8 domain-containing protein
hyphae_yeast	YALI1_D20473g	1.113	Phenylalanine--tRNA ligase, EC 6.1.1.20
hyphae_yeast	YALI1_D20505g	1.538	Uncharacterized protein
hyphae_yeast	YALI1_D20618g	-0.973	Uncharacterized protein
hyphae_yeast	YALI1_D20672g	1.61	Uncharacterized protein
hyphae_yeast	YALI1_A10105g	-0.915	Protein kinase domain-containing protein
hyphae_yeast	YALI1_D20695g	1.695	Chalcone-flavanone isomerase-domain-containing protein
hyphae_yeast	YALI1_D20885g	-0.893	Uncharacterized protein
hyphae_yeast	YALI1_A01230g	-1.291	Uncharacterized protein
hyphae_yeast	YALI1_D20968g	1.582	Uncharacterized protein
hyphae_yeast	YALI1_D21022g	-1.43	Isoprenoid synthase domain-containing protein
hyphae_yeast	YALI1_D21023g	-1.104	Cytidine deaminase, EC 3.5.4.5 (Cytidine aminohydrolase)
hyphae_yeast	YALI1_A10146g	0.896	ER membrane protein complex subunit 4
hyphae_yeast	YALI1_D21120g	-1	Altered inheritance of mitochondria protein 9, mitochondrial
hyphae_yeast	YALI1_D21145g	1.943	Uncharacterized protein
hyphae_yeast	YALI1_D21228g	2.304	Uncharacterized protein
hyphae_yeast	YALI1_D21256g	2.464	Uncharacterized protein
hyphae_yeast	YALI1_A10199g	-0.806	Glyco_transf_41 domain-containing protein
hyphae_yeast	YALI1_D21385g	1.335	Uncharacterized protein
hyphae_yeast	YALI1_D21408g	-0.973	Uncharacterized protein
hyphae_yeast	YALI1_D21501g	1.141	F-box domain-containing protein
hyphae_yeast	YALI1_D21511g	0.939	PNPLA domain-containing protein
hyphae_yeast	YALI1_D21586g	1.638	Uncharacterized protein
hyphae_yeast	YALI1_D21610g	-1.693	Uncharacterized protein
hyphae_yeast	YALI1_D21648g	1.852	Uncharacterized protein
hyphae_yeast	YALI1_D21667g	1.716	Uncharacterized protein
hyphae_yeast	YALI1_D21978g	-1.662	Uncharacterized protein
hyphae_yeast	YALI1_D22044g	-1.662	Uncharacterized protein
hyphae_yeast	YALI1_A10318g	-1.444	Acyltransferase-domain-containing protein
hyphae_yeast	YALI1_D22053g	-1.271	DUF4451 domain-containing protein
hyphae_yeast	YALI1_D22124g	-0.757	AMP-binding domain-containing protein
hyphae_yeast	YALI1_D22247g	0.946	Signal recognition particle receptor subunit beta
hyphae_yeast	YALI1_A10365g	3.723	Triacylglycerol lipase, EC 3.1.1.3
hyphae_yeast	YALI1_D22368g	2.789	Uncharacterized protein
hyphae_yeast	YALI1_D22401g	2.624	F-box domain-containing protein
hyphae_yeast	YALI1_D22471g	-1.166	Uncharacterized protein
hyphae_yeast	YALI1_D22768g	-1.14	tRNA dimethylallyltransferase, EC 2.5.1.75
hyphae_yeast	YALI1_D23067g	-2.32	Sterol 3-beta-glucosyltransferase, EC 2.4.1.173 (Autophagy-related protein 26)
hyphae_yeast	YALI1_D23094g	-2.078	Uncharacterized protein
hyphae_yeast	YALI1_D23142g	2.934	Triacylglycerol lipase, EC 3.1.1.3
hyphae_yeast	YALI1_D23337g	-1.813	Uncharacterized protein
hyphae_yeast	YALI1_D23479g	-1.054	Uncharacterized protein
hyphae_yeast	YALI1_A01240g	-1.39	Uncharacterized protein
hyphae_yeast	YALI1_A10510g	0.854	Endoplasmic reticulum junction formation protein lunapark
hyphae_yeast	YALI1_D23612g	2.229	Uncharacterized protein
hyphae_yeast	YALI1_D23622g	2.198	CYSTM domain-containing protein
hyphae_yeast	YALI1_A10529g	2.324	Acyl-CoA N-acyltransferase
hyphae_yeast	YALI1_D23753g	-1.666	Uncharacterized protein
hyphae_yeast	YALI1_D23785g	-1.288	PRELI-like family-domain-containing protein
hyphae_yeast	YALI1_A10565g	-2.22	Major facilitator superfamily domain-containing protein
hyphae_yeast	YALI1_D24054g	-1.26	Uncharacterized protein
hyphae_yeast	YALI1_D24095g	1.109	Uncharacterized protein
hyphae_yeast	YALI1_A10619g	-0.814	Peptidase family M41-domain-containing protein
hyphae_yeast	YALI1_D24249g	-2.212	Malate synthase, EC 2.3.3.9
hyphae_yeast	YALI1_D24333g	1.39	Triacylglycerol lipase, EC 3.1.1.3
hyphae_yeast	YALI1_D24361g	1.319	Ergosterol biosynthesis ERG4/ERG24
hyphae_yeast	YALI1_D24466g	-1.89	Uncharacterized protein
hyphae_yeast	YALI1_A10672g	-1.134	Zn(2)-C6 fungal-type domain-containing protein
hyphae_yeast	YALI1_D24751g	1.366	Magnesium transporter
hyphae_yeast	YALI1_D24836g	1.987	Uncharacterized protein
hyphae_yeast	YALI1_D24918g	3.268	Bac_rhamnosid6H domain-containing protein
hyphae_yeast	YALI1_D24961g	-1.289	Uncharacterized protein
hyphae_yeast	YALI1_A10784g	1.366	Uncharacterized protein
hyphae_yeast	YALI1_D25151g	1.171	Tubulin-specific chaperone A
hyphae_yeast	YALI1_D25255g	-0.831	Uncharacterized protein
hyphae_yeast	YALI1_D25330g	1.116	Protein EFR3
hyphae_yeast	YALI1_A10798g	2.788	Uncharacterized protein
hyphae_yeast	YALI1_D25529g	-1.72	Major facilitator superfamily domain-containing protein
hyphae_yeast	YALI1_D25563g	2.323	Uncharacterized protein
hyphae_yeast	YALI1_D25616g	-1.492	Uncharacterized protein
hyphae_yeast	YALI1_A10827g	1.497	40S ribosomal protein S7
hyphae_yeast	YALI1_D26030g	-1.526	Uncharacterized protein
hyphae_yeast	YALI1_A01241g	-1.609	Uncharacterized protein
hyphae_yeast	YALI1_D26051g	-1.254	Uncharacterized protein
hyphae_yeast	YALI1_D26142g	1.466	DNA-directed RNA polymerase III subunit RPC9
hyphae_yeast	YALI1_D26146g	1.642	40S ribosomal protein S18
hyphae_yeast	YALI1_D26438g	-0.94	Major facilitator superfamily domain-containing protein
hyphae_yeast	YALI1_A10907g	0.996	Ribosome-recycling factor, mitochondrial (Ribosome-releasing factor, mitochondrial)
hyphae_yeast	YALI1_D26529g	2.397	Uncharacterized protein
hyphae_yeast	YALI1_D26639g	1.61	Dolichyldiphosphatase, EC 3.6.1.43
hyphae_yeast	YALI1_D26721g	-1.116	ULP_PROTEASE domain-containing protein
hyphae_yeast	YALI1_D26808g	-1.023	Uncharacterized protein
hyphae_yeast	YALI1_D26844g	-1.302	Uncharacterized protein
hyphae_yeast	YALI1_D27057g	-1.894	BTB domain-containing protein
hyphae_yeast	YALI1_D27068g	1	J domain-containing protein
hyphae_yeast	YALI1_D27235g	-0.778	Sulf_transp domain-containing protein
hyphae_yeast	YALI1_D27500g	0.901	Uncharacterized protein
hyphae_yeast	YALI1_D27599g	-2.186	Uncharacterized protein
hyphae_yeast	YALI1_D27637g	-2.722	Alpha-mannosidase, EC 3.2.1.24
hyphae_yeast	YALI1_D27762g	0.995	Protein transport protein SEC22
hyphae_yeast	YALI1_D27867g	-0.882	Phosphatase 2C-like domain-containing protein
hyphae_yeast	YALI1_D27884g	0.999	Mitochondrial 54S ribosomal protein YmL19
hyphae_yeast	YALI1_D28062g	-2.505	Uncharacterized protein
hyphae_yeast	YALI1_D28064g	-1.385	Uncharacterized protein
hyphae_yeast	YALI1_D28087g	0.807	Aspartate--tRNA ligase, EC 6.1.1.12 (Aspartyl-tRNA synthetase)
hyphae_yeast	YALI1_D28273g	-3.049	Uncharacterized protein
hyphae_yeast	YALI1_D28537g	-3.28	F-box domain-containing protein
hyphae_yeast	YALI1_D28726g	1.89	F-box domain-containing protein
hyphae_yeast	YALI1_A01249g	-1.452	Acyl-CoA N-acyltransferase
hyphae_yeast	YALI1_D28842g	0.966	SecY subunit domain-containing protein
hyphae_yeast	YALI1_D28934g	-1.171	Auxin efflux carrier
hyphae_yeast	YALI1_D28973g	1.583	Uncharacterized protein
hyphae_yeast	YALI1_D29013g	1.796	Uncharacterized protein
hyphae_yeast	YALI1_D29020g	2.707	ERAP1_C domain-containing protein
hyphae_yeast	YALI1_A11165g	-3.123	Uncharacterized protein
hyphae_yeast	YALI1_D29279g	-0.892	Non-specific serine/threonine protein kinase, EC 2.7.11.1
hyphae_yeast	YALI1_D29457g	1.028	Mso1_Sec1_bdg domain-containing protein
hyphae_yeast	YALI1_A11218g	1.114	Kinesin-like protein
hyphae_yeast	YALI1_D29768g	-1.725	Uncharacterized protein
hyphae_yeast	YALI1_D30506g	1.863	Septin-domain-containing protein
hyphae_yeast	YALI1_D30570g	1.587	Lysyl-tRNA synthetase
hyphae_yeast	YALI1_D30618g	-0.751	Acetyltransferase component of pyruvate dehydrogenase complex, EC 2.3.1.12
hyphae_yeast	YALI1_D30653g	2.103	Protein transport protein SEC23
hyphae_yeast	YALI1_D30705g	-1.152	Uncharacterized protein
hyphae_yeast	YALI1_D30826g	-1.15	Uncharacterized protein
hyphae_yeast	YALI1_D30866g	1.416	Dihydrolipoamide acetyltransferase component of pyruvate dehydrogenase complex, EC 2.3.1.-
hyphae_yeast	YALI1_D30899g	-1.794	Uncharacterized protein
hyphae_yeast	YALI1_D31526g	2.246	Uncharacterized protein
hyphae_yeast	YALI1_D31624g	3.108	Uncharacterized protein
hyphae_yeast	YALI1_D31719g	-0.982	Uncharacterized protein
hyphae_yeast	YALI1_D31914g	3.368	Uncharacterized protein
hyphae_yeast	YALI1_D31948g	2.279	Uncharacterized protein
hyphae_yeast	YALI1_D32153g	1.163	Ribosomal protein L15
hyphae_yeast	YALI1_D32455g	-1.32	Uncharacterized protein
hyphae_yeast	YALI1_D32462g	-3.689	Uncharacterized protein
hyphae_yeast	YALI1_D32468g	1.517	Uncharacterized protein
hyphae_yeast	YALI1_D32487g	2.405	Uncharacterized protein
hyphae_yeast	YALI1_D32494g	1.744	Stress-associated endoplasmic reticulum protein
hyphae_yeast	YALI1_D32812g	-1.614	Major facilitator superfamily domain-containing protein
hyphae_yeast	YALI1_D32880g	-1.365	J domain-containing protein
hyphae_yeast	YALI1_D33042g	-1.134	Mitochondrial distribution and morphology protein 34
hyphae_yeast	YALI1_D33119g	-1.041	Uncharacterized protein
hyphae_yeast	YALI1_D33428g	0.882	tRNA (uracil-O(2)-)-methyltransferase, EC 2.1.1.211
hyphae_yeast	YALI1_D33504g	1.334	D-isomer specific 2-hydroxyacid dehydrogenase
hyphae_yeast	YALI1_D33696g	-1.524	Serine/threonine-protein kinase ATG1, EC 2.7.11.1 (Autophagy-related protein 1) (Serine/threonine-protein kinase atg1)
hyphae_yeast	YALI1_D33820g	0.765	Uncharacterized protein
hyphae_yeast	YALI1_D33919g	3.696	Uncharacterized protein
hyphae_yeast	YALI1_D33961g	1.696	Chaperonin 10-like protein
hyphae_yeast	YALI1_D34057g	1.244	Uncharacterized protein
hyphae_yeast	YALI1_D34078g	-0.78	Uncharacterized protein
hyphae_yeast	YALI1_D34119g	2.281	F-box domain-containing protein
hyphae_yeast	YALI1_D34232g	1.55	t-SNARE coiled-coil homology domain-containing protein
hyphae_yeast	YALI1_D34258g	1.079	Sulfhydryl oxidase, EC 1.8.3.2
hyphae_yeast	YALI1_D34270g	2.894	Uncharacterized protein
hyphae_yeast	YALI1_A11612g	-1.438	Uncharacterized protein
hyphae_yeast	YALI1_D34288g	2.102	Chitin synthase, EC 2.4.1.16
hyphae_yeast	YALI1_D34395g	1.577	Serine/threonine-protein kinase, EC 2.7.11.21
hyphae_yeast	YALI1_D34446g	-2.465	Uncharacterized protein
hyphae_yeast	YALI1_A01267g	-1.308	Zinc/iron permease
hyphae_yeast	YALI1_D34684g	1.137	GPI ethanolamine phosphate transferase 2
hyphae_yeast	YALI1_D34739g	0.787	Histone acetyltransferase type B subunit 2
hyphae_yeast	YALI1_D34980g	2.101	Uncharacterized protein
hyphae_yeast	YALI1_D35025g	-1.272	Uncharacterized protein
hyphae_yeast	YALI1_A11654g	-1.039	Major facilitator superfamily domain-containing protein
hyphae_yeast	YALI1_D35258g	-1.38	Uncharacterized protein
hyphae_yeast	YALI1_D35334g	-1.377	Uncharacterized protein
hyphae_yeast	YALI1_D35356g	-2.779	Uncharacterized protein
hyphae_yeast	YALI1_D35435g	-2.381	FAS1 domain-containing protein
hyphae_yeast	YALI1_D35443g	1.19	Biogenesis of lysosome-related organelles complex 1 subunit CNL1 (CNO-like protein 1)
hyphae_yeast	YALI1_D35509g	-1.686	Uncharacterized protein
hyphae_yeast	YALI1_D35593g	-0.921	Uncharacterized protein
hyphae_yeast	YALI1_D35735g	1.231	Thioredoxin reductase, EC 1.8.1.9
hyphae_yeast	YALI1_D35768g	1.809	Septin-domain-containing protein
hyphae_yeast	YALI1_D35870g	-1.038	Uncharacterized protein
hyphae_yeast	YALI1_D35907g	-0.833	Chromatin modification-related protein EAF1 (ESA1-associated factor 1) (Vacuolar import and degradation protein 21)
hyphae_yeast	YALI1_D36035g	-1.817	Uncharacterized protein
hyphae_yeast	YALI1_D36100g	-0.797	Uncharacterized protein
hyphae_yeast	YALI1_D36122g	1.458	HAD-like domain-containing protein
hyphae_yeast	YALI1_E00239g	-2.528	Uncharacterized protein
hyphae_yeast	YALI1_E00389g	-1.138	Uncharacterized protein
hyphae_yeast	YALI1_E00588g	-3.067	Aldehyde dehydrogenase domain-containing protein
hyphae_yeast	YALI1_E00628g	1.306	Uncharacterized protein
hyphae_yeast	YALI1_E00872g	-0.877	MMS1_N domain-containing protein
hyphae_yeast	YALI1_E00907g	1.548	Alpha/Beta hydrolase protein
hyphae_yeast	YALI1_E00928g	1.458	Ribosomal_L14e domain-containing protein
hyphae_yeast	YALI1_E00986g	4.039	MFS domain-containing protein
hyphae_yeast	YALI1_E01081g	1.895	Uncharacterized protein
hyphae_yeast	YALI1_E01105g	1.708	Tubulin beta chain
hyphae_yeast	YALI1_E01193g	-1.676	Uncharacterized protein
hyphae_yeast	YALI1_E01235g	-1.805	Alpha/Beta hydrolase protein
hyphae_yeast	YALI1_E01352g	-1.584	Uncharacterized protein
hyphae_yeast	YALI1_E01432g	2.949	Uncharacterized protein
hyphae_yeast	YALI1_E01491g	3.678	Uncharacterized protein
hyphae_yeast	YALI1_E01589g	1.307	C1-THFS protein
hyphae_yeast	YALI1_E01614g	0.86	Glycylpeptide N-tetradecanoyltransferase, EC 2.3.1.97
hyphae_yeast	YALI1_E01657g	-0.844	Mitochondrial distribution and morphology protein family 31/32
hyphae_yeast	YALI1_E01741g	2.96	Uncharacterized protein
hyphae_yeast	YALI1_E01778g	-1.766	WAPL domain-containing protein
hyphae_yeast	YALI1_E01885g	-0.832	Folliculin domain-containing protein
hyphae_yeast	YALI1_E01935g	1.164	Uncharacterized protein
hyphae_yeast	YALI1_E01947g	1.311	SAC domain-containing protein
hyphae_yeast	YALI1_E02007g	1.453	Ribosomal protein L37
hyphae_yeast	YALI1_E02143g	-2.487	F-box domain-containing protein
hyphae_yeast	YALI1_E02183g	-0.927	Zn(2)-C6 fungal-type domain-containing protein
hyphae_yeast	YALI1_E02377g	1.043	ANAPC4_WD40 domain-containing protein
hyphae_yeast	YALI1_E02481g	-1.561	Uncharacterized protein
hyphae_yeast	YALI1_E02616g	1.039	Phosphoglucomutase (alpha-D-glucose-1,6-bisphosphate-dependent), EC 5.4.2.2
hyphae_yeast	YALI1_E02678g	0.911	Sodium/hydrogen exchanger family-domain-containing protein
hyphae_yeast	YALI1_E02959g	1.345	CHY zinc finger-domain-containing protein
hyphae_yeast	YALI1_A12099g	0.936	Uncharacterized protein
hyphae_yeast	YALI1_E03300g	-0.932	Citrate synthase
hyphae_yeast	YALI1_E03387g	1.186	Homoaconitase, mitochondrial, EC 4.2.1.36 (Homoaconitate hydratase)
hyphae_yeast	YALI1_E03396g	-0.988	HA2 domain-containing protein
hyphae_yeast	YALI1_A01394g	-2.577	Cation_ATPase_N domain-containing protein
hyphae_yeast	YALI1_E03651g	-0.776	Uncharacterized protein
hyphae_yeast	YALI1_E03723g	1.722	Uncharacterized protein
hyphae_yeast	YALI1_E03762g	0.922	Uncharacterized protein
hyphae_yeast	YALI1_E04023g	1.724	WD40-repeat-containing domain protein
hyphae_yeast	YALI1_E04033g	3.289	Uncharacterized protein
hyphae_yeast	YALI1_E04060g	-1.18	Transcription activator of gluconeogenesis ERT1-2
hyphae_yeast	YALI1_E04312g	0.945	Uncharacterized protein
hyphae_yeast	YALI1_E04531g	1.879	Uncharacterized protein
hyphae_yeast	YALI1_E04629g	-1.154	Uncharacterized protein
hyphae_yeast	YALI1_E04706g	-1.299	Uncharacterized protein
hyphae_yeast	YALI1_E04719g	1.931	Uncharacterized protein
hyphae_yeast	YALI1_E04823g	1.172	Mitochondrial carrier domain-containing protein
hyphae_yeast	YALI1_E04845g	-1.823	Fe2OG dioxygenase domain-containing protein
hyphae_yeast	YALI1_E04859g	0.731	Uncharacterized protein
hyphae_yeast	YALI1_E04909g	-1.54	MYND-type domain-containing protein
hyphae_yeast	YALI1_E04910g	-2.108	Uncharacterized protein
hyphae_yeast	YALI1_E05103g	1.586	Uncharacterized protein
hyphae_yeast	YALI1_E05145g	2.071	Uncharacterized protein
hyphae_yeast	YALI1_E05180g	-0.99	Uncharacterized protein
hyphae_yeast	YALI1_E05285g	2.33	Uncharacterized protein
hyphae_yeast	YALI1_A12356g	1.155	Uncharacterized protein
hyphae_yeast	YALI1_E05416g	-1.219	Extradiol ring-cleavage dioxygenase, class III enzyme, subunit B
hyphae_yeast	YALI1_E05446g	1.225	POT family-domain-containing protein
hyphae_yeast	YALI1_E05489g	1.818	C2H2-type domain-containing protein
hyphae_yeast	YALI1_E05584g	-1.321	Uncharacterized protein
hyphae_yeast	YALI1_E05701g	1.075	Spermine/spermidine synthase-domain-containing protein
hyphae_yeast	YALI1_E05731g	1.43	3-hydroxy-3-methylglutaryl coenzyme A reductase, HMG-CoA reductase, EC 1.1.1.34
hyphae_yeast	YALI1_E05767g	1.331	COP9 signalosome complex subunit 5
hyphae_yeast	YALI1_E05907g	0.916	Asparagine--tRNA ligase, EC 6.1.1.22 (Asparaginyl-tRNA synthetase)
hyphae_yeast	YALI1_E05929g	0.711	Proline--tRNA ligase, EC 6.1.1.15 (Prolyl-tRNA synthetase)
hyphae_yeast	YALI1_A01430g	-3.092	Uncharacterized protein
hyphae_yeast	YALI1_A12437g	-1.175	TauD domain-containing protein
hyphae_yeast	YALI1_E05972g	0.995	Ctf8-domain-containing protein
hyphae_yeast	YALI1_E06056g	-0.929	Glucan 1,4-alpha-glucosidase, EC 3.2.1.3 (1,4-alpha-D-glucan glucohydrolase) (Glucan 1,4-alpha-glucosidase)
hyphae_yeast	YALI1_E06280g	-0.946	HECT-type E3 ubiquitin transferase, EC 2.3.2.26
hyphae_yeast	YALI1_E06317g	1.893	Metallo-peptidase family M12-domain-containing protein
hyphae_yeast	YALI1_E06441g	-1.261	Uncharacterized protein
hyphae_yeast	YALI1_E06468g	2.045	Uncharacterized protein
hyphae_yeast	YALI1_E06535g	-1.262	Uncharacterized protein
hyphae_yeast	YALI1_A12475g	-1.209	Uncharacterized protein
hyphae_yeast	YALI1_E06628g	-2.131	Uncharacterized protein
hyphae_yeast	YALI1_E06664g	-2.601	Aquaporin-like protein
hyphae_yeast	YALI1_E06737g	2.361	Uncharacterized protein
hyphae_yeast	YALI1_E06759g	2.248	Uncharacterized protein
hyphae_yeast	YALI1_E06843g	-1.629	RNase H type-1 domain-containing protein
hyphae_yeast	YALI1_E06946g	2.872	Uncharacterized protein
hyphae_yeast	YALI1_E07019g	-1.316	Protein YOP1
hyphae_yeast	YALI1_E07121g	1.441	Dolichyl-phosphate-mannose--protein mannosyltransferase, EC 2.4.1.109
hyphae_yeast	YALI1_E07153g	1.314	Uncharacterized protein
hyphae_yeast	YALI1_E07306g	-0.846	3' exoribonuclease family, domain 1-domain-containing protein
hyphae_yeast	YALI1_E07361g	-1.394	Uncharacterized protein
hyphae_yeast	YALI1_E07409g	1.139	Uncharacterized protein
hyphae_yeast	YALI1_E07471g	1.083	Glycoside hydrolase superfamily
hyphae_yeast	YALI1_A12540g	-2.187	Formate dehydrogenase, FDH, EC 1.17.1.9 (NAD-dependent formate dehydrogenase)
hyphae_yeast	YALI1_E07479g	1.459	tRNA_lig_kinase domain-containing protein
hyphae_yeast	YALI1_E07578g	-1.172	Uncharacterized protein
hyphae_yeast	YALI1_E07601g	-1.069	Flavo protein
hyphae_yeast	YALI1_E07676g	0.806	Alpha-aminoadipate reductase, EC 1.2.1.31, EC 1.2.1.95 (L-aminoadipate-semialdehyde dehydrogenase)
hyphae_yeast	YALI1_E07744g	-0.894	Transketolase, EC 2.2.1.1
hyphae_yeast	YALI1_E07899g	1.217	Acyl-coenzyme A oxidase
hyphae_yeast	YALI1_A12617g	-1.325	Uncharacterized protein
hyphae_yeast	YALI1_E08071g	1.158	Oligosaccharide translocation protein RFT1
hyphae_yeast	YALI1_E08104g	1.921	RING-type domain-containing protein
hyphae_yeast	YALI1_E08176g	2.451	Uncharacterized protein
hyphae_yeast	YALI1_A12638g	1.569	Uncharacterized protein
hyphae_yeast	YALI1_E08472g	1.034	Importin N-terminal domain-containing protein
hyphae_yeast	YALI1_E08530g	-1.069	Inositol-pentakisphosphate 2-kinase, EC 2.7.1.158
hyphae_yeast	YALI1_A12688g	1.339	Uncharacterized protein
hyphae_yeast	YALI1_E08620g	-2.71	Uncharacterized protein
hyphae_yeast	YALI1_E08782g	-1.487	Uncharacterized protein
hyphae_yeast	YALI1_E08997g	-0.923	Uncharacterized protein
hyphae_yeast	YALI1_E09051g	1.958	Uncharacterized protein
hyphae_yeast	YALI1_E09395g	-1.207	PKS_ER domain-containing protein
hyphae_yeast	YALI1_E09522g	-1	Uncharacterized protein
hyphae_yeast	YALI1_E09539g	-1.289	Uncharacterized protein
hyphae_yeast	YALI1_A12772g	1.665	RNase H type-1 domain-containing protein
hyphae_yeast	YALI1_E09602g	-2.405	Uncharacterized protein
hyphae_yeast	YALI1_E09705g	1.703	Uncharacterized protein
hyphae_yeast	YALI1_E09750g	1.184	Iron-sulfur clusters transporter ATM1, mitochondrial
hyphae_yeast	YALI1_E09817g	-1.895	Uncharacterized protein
hyphae_yeast	YALI1_E09924g	-0.79	Uncharacterized protein
hyphae_yeast	YALI1_E10013g	-2.64	Hydrolase_4 domain-containing protein
hyphae_yeast	YALI1_E10134g	-0.988	Uncharacterized protein
hyphae_yeast	YALI1_E10140g	-1.241	Uncharacterized protein
hyphae_yeast	YALI1_E10247g	3.851	Uncharacterized protein
hyphae_yeast	YALI1_E10295g	-1.104	Uncharacterized protein
hyphae_yeast	YALI1_E10320g	2.505	Triacylglycerol lipase, EC 3.1.1.3
hyphae_yeast	YALI1_E10339g	-1.315	Uncharacterized protein
hyphae_yeast	YALI1_E10358g	1.828	Uds1 domain-containing protein
hyphae_yeast	YALI1_E10500g	0.972	Dolichyl-diphosphooligosaccharide--protein glycosyltransferase subunit OST2, Oligosaccharyl transferase subunit OST2
hyphae_yeast	YALI1_E10836g	-1.505	Uncharacterized protein
hyphae_yeast	YALI1_E10899g	4.64	Uncharacterized protein
hyphae_yeast	YALI1_E11181g	-2.191	Uncharacterized protein
hyphae_yeast	YALI1_A13007g	-1.923	Uncharacterized protein
hyphae_yeast	YALI1_E11402g	2.151	Pyridoxal phosphate-dependent transferase
hyphae_yeast	YALI1_E11415g	1.014	Geranylgeranyl transferase type-1 subunit beta, EC 2.5.1.59 (Geranylgeranyl transferase type I subunit beta)
hyphae_yeast	YALI1_E11510g	-0.907	Uncharacterized protein
hyphae_yeast	YALI1_A13019g	-1.525	Uncharacterized protein
hyphae_yeast	YALI1_E11529g	-1.193	Uncharacterized protein
hyphae_yeast	YALI1_E11768g	-1.695	Uncharacterized protein
hyphae_yeast	YALI1_E12103g	-1.406	Uncharacterized protein
hyphae_yeast	YALI1_E12186g	-1.297	Uncharacterized protein
hyphae_yeast	YALI1_E12295g	-1.039	Uncharacterized protein
hyphae_yeast	YALI1_E12454g	1.315	Rab-GAP TBC domain-containing protein
hyphae_yeast	YALI1_E12587g	0.902	Uncharacterized protein
hyphae_yeast	YALI1_E12730g	1.159	Cytochrome c oxidase subunit 6, mitochondrial (Cytochrome c oxidase polypeptide VI)
hyphae_yeast	YALI1_E13011g	0.88	RGS domain-containing protein
hyphae_yeast	YALI1_E13173t	-1.732	Reverse transcriptase domain-containing protein
hyphae_yeast	YALI1_E13223g	1.559	Chitin synthase, EC 2.4.1.16
hyphae_yeast	YALI1_E13329g	-1.218	Major facilitator superfamily domain-containing protein
hyphae_yeast	YALI1_E13360g	-1.43	Uncharacterized protein
hyphae_yeast	YALI1_E13428g	1.694	Uncharacterized protein
hyphae_yeast	YALI1_A13200g	-1.84	Uncharacterized protein
hyphae_yeast	YALI1_E13541g	1.571	Carboxylic ester hydrolase, EC 3.1.1.-
hyphae_yeast	YALI1_E13611g	-0.813	RNase H type-1 domain-containing protein
hyphae_yeast	YALI1_A13224g	-1.785	Uncharacterized protein
hyphae_yeast	YALI1_E13683g	-1.298	DNA-binding protein
hyphae_yeast	YALI1_E13787g	1.349	Protein-lysine N-methyltransferase EFM4, EC 2.1.1.- (Elongation factor methyltransferase 4)
hyphae_yeast	YALI1_A13227g	-1.639	Uncharacterized protein
hyphae_yeast	YALI1_E14274g	-3.205	Uncharacterized protein
hyphae_yeast	YALI1_E14350g	0.894	Uncharacterized protein
hyphae_yeast	YALI1_E14427g	-1.187	Triacylglycerol lipase, EC 3.1.1.3
hyphae_yeast	YALI1_E14497g	-2.211	Uncharacterized protein
hyphae_yeast	YALI1_E14535g	-1.243	BZIP domain-containing protein
hyphae_yeast	YALI1_E14555g	-1.078	Peptidase A1 domain-containing protein
hyphae_yeast	YALI1_E14604g	0.96	t-SNARE
hyphae_yeast	YALI1_E14619g	2.781	Amidase signature domain-containing protein
hyphae_yeast	YALI1_E14856g	2.055	Uncharacterized protein
hyphae_yeast	YALI1_E14967g	0.853	Uncharacterized protein
hyphae_yeast	YALI1_E14988g	2.407	Superoxide dismutase [Cu-Zn], EC 1.15.1.1
hyphae_yeast	YALI1_A13349g	-1.148	Cysteine protease, EC 3.4.22.-
hyphae_yeast	YALI1_E15086g	1.094	Uncharacterized protein
hyphae_yeast	YALI1_E15093g	1.295	Uncharacterized protein
hyphae_yeast	YALI1_E15144g	1.81	Importin N-terminal domain-containing protein
hyphae_yeast	YALI1_E15229g	2.243	Uncharacterized protein
hyphae_yeast	YALI1_E15421g	3.164	Uncharacterized protein
hyphae_yeast	YALI1_E15502g	3.865	Uncharacterized protein
hyphae_yeast	YALI1_E15555g	1.137	Acyl-CoA dehydrogenase/oxidase
hyphae_yeast	YALI1_E15559g	1.017	Methylcrotonoyl-CoA carboxylase, EC 6.4.1.4 (3-methylcrotonyl-CoA carboxylase 2) (3-methylcrotonyl-CoA:carbon dioxide ligase subunit beta)
hyphae_yeast	YALI1_E15625g	-1.099	Uncharacterized protein
hyphae_yeast	YALI1_E15629g	1.814	Uncharacterized protein
hyphae_yeast	YALI1_E15865g	-3.093	Formate/nitrite transporter-domain-containing protein
hyphae_yeast	YALI1_E15939g	-0.813	PHD-type domain-containing protein
hyphae_yeast	YALI1_A13412g	-0.838	Uncharacterized protein
hyphae_yeast	YALI1_E16390g	1.047	Sulfate transporter family-domain-containing protein
hyphae_yeast	YALI1_E16531g	1.725	SET domain-containing protein
hyphae_yeast	YALI1_E16556g	1.394	GPI-anchored domain-containing protein
hyphae_yeast	YALI1_E16608g	-0.965	RFX-type winged-helix domain-containing protein
hyphae_yeast	YALI1_E16773g	-1.37	Kinase-like domain-containing protein
hyphae_yeast	YALI1_E16900g	0.833	ArAE_2 domain-containing protein
hyphae_yeast	YALI1_E16974g	-1.136	HSF_DOMAIN domain-containing protein
hyphae_yeast	YALI1_E16982g	-0.806	Uncharacterized protein
hyphae_yeast	YALI1_E17037g	0.772	Vacuolar protein 8
hyphae_yeast	YALI1_E17326g	-1.708	Formate dehydrogenase, FDH, EC 1.17.1.9 (NAD-dependent formate dehydrogenase)
hyphae_yeast	YALI1_E17355g	1.432	2,4-dienoyl-CoA reductase ((3E)-enoyl-CoA-producing), EC 1.3.1.124
hyphae_yeast	YALI1_E17389g	2.414	Flavo protein-like protein
hyphae_yeast	YALI1_E17466g	1.345	40S ribosomal protein S2
hyphae_yeast	YALI1_A13596g	-1.322	Metallo-dependent phosphatase-like protein
hyphae_yeast	YALI1_E17643g	-2.658	Uncharacterized protein
hyphae_yeast	YALI1_E17773g	1.324	Uncharacterized protein
hyphae_yeast	YALI1_E18025g	-1.514	Uncharacterized protein
hyphae_yeast	YALI1_E18081g	0.994	Mediator of RNA polymerase II transcription subunit 21
hyphae_yeast	YALI1_E18095g	1.084	Uncharacterized protein
hyphae_yeast	YALI1_E18171g	1.061	Uncharacterized protein
hyphae_yeast	YALI1_E18242g	1.207	Uncharacterized protein
hyphae_yeast	YALI1_E18291g	-0.898	Ferroxidase, EC 1.16.3.1
hyphae_yeast	YALI1_E18441g	-1.406	Multifunctional beta-oxidation enzyme
hyphae_yeast	YALI1_E18514g	1.479	Pre-rRNA-processing protein TSR2-domain-containing protein
hyphae_yeast	YALI1_E18720g	-0.956	Response regulatory domain-containing protein
hyphae_yeast	YALI1_A13713g	-1.055	Uncharacterized protein
hyphae_yeast	YALI1_E18749g	-0.925	P-loop containing nucleoside triphosphate hydrolase protein
hyphae_yeast	YALI1_E18927g	-2.029	Malate synthase, EC 2.3.3.9
hyphae_yeast	YALI1_E18961g	1.841	Squalene monooxygenase, EC 1.14.14.17
hyphae_yeast	YALI1_E18990g	-2.206	Copper transport protein
hyphae_yeast	YALI1_E19070g	2.013	Uncharacterized protein
hyphae_yeast	YALI1_E19105g	1.41	Origin recognition complex subunit 4
hyphae_yeast	YALI1_E19138g	1.12	Uncharacterized protein
hyphae_yeast	YALI1_E19201g	1.661	Protein-tyrosine-phosphatase, EC 3.1.3.48
hyphae_yeast	YALI1_E19316g	-1.051	Uncharacterized protein
hyphae_yeast	YALI1_E19603g	-1.715	FAD binding domain-domain-containing protein
hyphae_yeast	YALI1_E19757g	-0.805	GATA-type domain-containing protein
hyphae_yeast	YALI1_E20016g	-1.134	Uncharacterized protein
hyphae_yeast	YALI1_E20049g	-1.103	Lecithin:cholesterol acyltransferase-domain-containing protein
hyphae_yeast	YALI1_E20070g	2.231	2OG-FeII_Oxy domain-containing protein
hyphae_yeast	YALI1_E20215g	-1.936	U6 snRNA phosphodiesterase, EC 3.1.4.-
hyphae_yeast	YALI1_E20229g	3.786	Uncharacterized protein
hyphae_yeast	YALI1_A13903g	-2.091	Uncharacterized protein
hyphae_yeast	YALI1_E20312g	-1.448	Uncharacterized protein
hyphae_yeast	YALI1_E20453g	-1.359	Uncharacterized protein
hyphae_yeast	YALI1_E20463g	-1.865	Uncharacterized protein
hyphae_yeast	YALI1_E20544g	-1.809	Flavo protein-like protein
hyphae_yeast	YALI1_E20626g	1.288	Fatty acid hydroxylase superfamily-domain-containing protein
hyphae_yeast	YALI1_E20845g	-1.766	Peptide N-acetyl-beta-D-glucosaminyl asparaginase amidase A-domain-containing protein
hyphae_yeast	YALI1_E20963g	-1.125	Hemolysin-III related-domain-containing protein
hyphae_yeast	YALI1_E20984g	2.514	Uncharacterized protein
hyphae_yeast	YALI1_E21020g	-1.05	Uncharacterized protein
hyphae_yeast	YALI1_E21097g	1.958	Septin-domain-containing protein
hyphae_yeast	YALI1_E21106g	4.618	Uncharacterized protein
hyphae_yeast	YALI1_E21128g	1.497	Alcohol dehydrogenase 2
hyphae_yeast	YALI1_E21183g	-1.104	Uncharacterized protein
hyphae_yeast	YALI1_E21417g	-1.242	Uncharacterized protein
hyphae_yeast	YALI1_A14079g	3.19	Uncharacterized protein
hyphae_yeast	YALI1_E21443g	-1.5	Uncharacterized protein
hyphae_yeast	YALI1_E21513g	-0.878	E3 ubiquitin-protein ligase, EC 2.3.2.26
hyphae_yeast	YALI1_E21535g	-3.761	Uncharacterized protein
hyphae_yeast	YALI1_E21552g	-3.718	Uncharacterized protein
hyphae_yeast	YALI1_E21555g	-3.563	Uncharacterized protein
hyphae_yeast	YALI1_E21566g	1.898	Uncharacterized protein
hyphae_yeast	YALI1_E21585g	2.876	Uncharacterized protein
hyphae_yeast	YALI1_E21615g	2.491	Uncharacterized protein
hyphae_yeast	YALI1_E21779g	1.435	Uncharacterized protein
hyphae_yeast	YALI1_E21890g	1.79	Uncharacterized protein
hyphae_yeast	YALI1_E22111g	-1.187	Uncharacterized protein
hyphae_yeast	YALI1_E22117g	-1.034	Uncharacterized protein
hyphae_yeast	YALI1_E22364g	-0.712	Uncharacterized protein
hyphae_yeast	YALI1_E22414g	0.944	Uncharacterized protein
hyphae_yeast	YALI1_E22840g	-4.163	Uncharacterized protein
hyphae_yeast	YALI1_E22859g	0.922	Protein LOT5
hyphae_yeast	YALI1_E22961g	-1.461	Uncharacterized protein
hyphae_yeast	YALI1_E23038g	-1.821	J domain-containing protein
hyphae_yeast	YALI1_E23184g	1.364	Tubulin alpha chain
hyphae_yeast	YALI1_E23223g	-0.825	Myb-like domain-containing protein
hyphae_yeast	YALI1_E23256g	-1.389	Uncharacterized protein
hyphae_yeast	YALI1_E23325g	0.863	Uncharacterized protein
hyphae_yeast	YALI1_E23659g	-1.292	Uncharacterized protein
hyphae_yeast	YALI1_E23736g	2.032	Uncharacterized protein
hyphae_yeast	YALI1_E23749g	1.02	Uncharacterized protein
hyphae_yeast	YALI1_E23854g	-1.166	C2H2-type domain-containing protein
hyphae_yeast	YALI1_A14228g	1.663	Insulin-induced protein-domain-containing protein
hyphae_yeast	YALI1_E23912g	1.311	WD40-repeat-containing domain protein
hyphae_yeast	YALI1_E23961g	-0.93	Peptide-methionine (S)-S-oxide reductase, EC 1.8.4.11 (Peptide-methionine (S)-S-oxide reductase)
hyphae_yeast	YALI1_E24052g	1.562	Uncharacterized protein
hyphae_yeast	YALI1_E24078g	2.096	Uncharacterized protein
hyphae_yeast	YALI1_E24174g	-1.002	CYSTM domain-containing protein
hyphae_yeast	YALI1_E24201g	-0.905	Uncharacterized protein
hyphae_yeast	YALI1_A14259g	1.365	Uncharacterized protein
hyphae_yeast	YALI1_E24318g	4.988	Major facilitator superfamily domain-containing protein
hyphae_yeast	YALI1_E24442g	1.342	40S ribosomal protein S20
hyphae_yeast	YALI1_E24479g	-1.508	Uracil phosphoribosyltransferase-domain-containing protein
hyphae_yeast	YALI1_E24487g	-1.345	Uncharacterized protein
hyphae_yeast	YALI1_E24532g	1.554	Dak1 domain-domain-containing protein
hyphae_yeast	YALI1_A14287g	-0.896	Acireductone dioxygenase (Acireductone dioxygenase (Fe(2+)-requiring), ARD', Fe-ARD, EC 1.13.11.54) (Acireductone dioxygenase (Ni(2+)-requiring), ARD, Ni-ARD, EC 1.13.11.53)
hyphae_yeast	YALI1_E24719g	1.303	Uncharacterized protein
hyphae_yeast	YALI1_E24735g	4.063	Peptidase A1 domain-containing protein
hyphae_yeast	YALI1_E25063g	-1.096	TRP_N domain-containing protein
hyphae_yeast	YALI1_E25163g	2.09	Uncharacterized protein
hyphae_yeast	YALI1_E25267g	-1.519	Mitochondrial escape protein 2
hyphae_yeast	YALI1_E25364g	1.358	MFS domain-containing protein
hyphae_yeast	YALI1_E25424g	1.932	Synaptobrevin homolog YKT6
hyphae_yeast	YALI1_E25443g	1.221	Thiamine pyrophosphokinase, EC 2.7.6.2
hyphae_yeast	YALI1_E25587g	2.846	Chaperonin 10-like protein
hyphae_yeast	YALI1_E25617g	0.882	Uncharacterized protein
hyphae_yeast	YALI1_A14368g	-1.273	Uncharacterized protein
hyphae_yeast	YALI1_E25675g	-0.855	Proteasome assembly chaperone 2
hyphae_yeast	YALI1_E25692g	0.929	ER membrane protein complex subunit 3
hyphae_yeast	YALI1_E25729g	-0.932	Uncharacterized protein
hyphae_yeast	YALI1_A14377g	-1.218	Uncharacterized protein
hyphae_yeast	YALI1_E25932g	1.017	N-acetylglucosaminylphosphatidylinositol deacetylase, EC 3.5.1.89
hyphae_yeast	YALI1_E26021g	1.68	Sec1-like protein
hyphae_yeast	YALI1_E26076g	-1.233	Uncharacterized protein
hyphae_yeast	YALI1_E26094g	-3.181	Uncharacterized protein
hyphae_yeast	YALI1_E26118g	-2.284	Uncharacterized protein
hyphae_yeast	YALI1_E26205g	1.319	Endoplasmic reticulum vesicle protein 25
hyphae_yeast	YALI1_E26229g	1.148	Uncharacterized protein
hyphae_yeast	YALI1_E26336g	1.47	Ribosomal_L18_c domain-containing protein
hyphae_yeast	YALI1_E26377g	1.149	Aspartic peptidase domain-containing protein
hyphae_yeast	YALI1_E26492g	1.432	Uncharacterized protein
hyphae_yeast	YALI1_E26513g	1.91	Lysophospholipase, EC 3.1.1.5
hyphae_yeast	YALI1_E26551g	1.604	Transmembrane amino acid transporter protein-domain-containing protein
hyphae_yeast	YALI1_E26788g	2.383	Asp/Glu/hydantoin racemase
hyphae_yeast	YALI1_E26811g	-0.864	Glucose-6-phosphate 1-dehydrogenase, EC 1.1.1.49
hyphae_yeast	YALI1_E26892g	-1.277	Autophagy protein 16
hyphae_yeast	YALI1_E26930g	1.408	Oxysterol-binding protein-domain-containing protein
hyphae_yeast	YALI1_E26987g	0.91	SUN domain-containing protein
hyphae_yeast	YALI1_E27113g	1.018	Uncharacterized protein
hyphae_yeast	YALI1_E27161g	1.115	Small GTPase superfamily
hyphae_yeast	YALI1_E27196g	-1.065	SCO1/SenC-domain-containing protein
hyphae_yeast	YALI1_E27383g	2.426	Uncharacterized protein
hyphae_yeast	YALI1_E27441g	-0.946	MFS domain-containing protein
hyphae_yeast	YALI1_E27604g	1.377	Uncharacterized protein
hyphae_yeast	YALI1_E27625g	-1.702	Uncharacterized protein
hyphae_yeast	YALI1_E27649g	2.825	ALK3
hyphae_yeast	YALI1_E27731g	-0.861	Uncharacterized protein
hyphae_yeast	YALI1_A14568g	-1.342	RING-type domain-containing protein
hyphae_yeast	YALI1_E27834g	-1.905	Uncharacterized protein
hyphae_yeast	YALI1_E27846g	-1.385	Uncharacterized protein
hyphae_yeast	YALI1_E27871g	1.432	60S ribosomal protein L30
hyphae_yeast	YALI1_E27880g	1.429	60S ribosomal protein L24
hyphae_yeast	YALI1_E27939g	-1.135	Uncharacterized protein
hyphae_yeast	YALI1_E28033g	1.469	30S ribosomal protein S3, chloroplastic
hyphae_yeast	YALI1_E28130g	1.068	Ribosomal protein L22/L17
hyphae_yeast	YALI1_E28150g	-1.076	Uncharacterized protein
hyphae_yeast	YALI1_E28300g	3.424	Phosphate transporter
hyphae_yeast	YALI1_E28397g	3.874	Uncharacterized protein
hyphae_yeast	YALI1_E28425g	1.545	Uncharacterized protein
hyphae_yeast	YALI1_E28428g	1.613	Uncharacterized protein
hyphae_yeast	YALI1_E28599g	-0.83	B-related factor 1
hyphae_yeast	YALI1_E28680g	-0.956	Uncharacterized protein
hyphae_yeast	YALI1_E28779g	-3.282	Uncharacterized protein
hyphae_yeast	YALI1_E28808g	-2.112	Uncharacterized protein
hyphae_yeast	YALI1_E28879g	-1.496	Uncharacterized protein
hyphae_yeast	YALI1_E28903g	-1.43	Zn(2)-C6 fungal-type domain-containing protein
hyphae_yeast	YALI1_E28919g	-1.306	Uncharacterized protein
hyphae_yeast	YALI1_E29150g	1.478	60S ribosomal protein L31
hyphae_yeast	YALI1_E29481g	3.777	Glycosidase, EC 3.2.-.-
hyphae_yeast	YALI1_E29512g	1.226	Uncharacterized protein
hyphae_yeast	YALI1_E29535g	1.477	tRNA N(3)-methylcytidine methyltransferase, EC 2.1.1.-
hyphae_yeast	YALI1_E29611g	1.51	Uncharacterized protein
hyphae_yeast	YALI1_E29776g	-1.213	Uncharacterized protein
hyphae_yeast	YALI1_E29827g	1.216	Triose-phosphate transporter family-domain-containing protein
hyphae_yeast	YALI1_A14783g	-0.824	Non-specific serine/threonine protein kinase, EC 2.7.11.1
hyphae_yeast	YALI1_E29930g	1.373	Ribosomal_L19e domain-containing protein
hyphae_yeast	YALI1_E29959g	-1.09	Uncharacterized protein
hyphae_yeast	YALI1_A14826g	-1.504	Uncharacterized protein
hyphae_yeast	YALI1_E30311g	2.677	Uncharacterized protein
hyphae_yeast	YALI1_E30368g	-0.939	Uncharacterized protein
hyphae_yeast	YALI1_E30431g	-1.413	Uncharacterized protein
hyphae_yeast	YALI1_E30561g	5.204	Aspartic peptidase domain-containing protein
hyphae_yeast	YALI1_E30621g	2.144	Uncharacterized protein
hyphae_yeast	YALI1_E30639g	1.257	GTP-binding protein Rac1p
hyphae_yeast	YALI1_A14922g	1.676	Uncharacterized protein
hyphae_yeast	YALI1_E30815g	4.711	Cytochrome P450
hyphae_yeast	YALI1_E30849g	2.497	Uncharacterized protein
hyphae_yeast	YALI1_E30914g	1.046	Endoplasmic reticulum transmembrane protein
hyphae_yeast	YALI1_E31154g	-2.346	Uncharacterized protein
hyphae_yeast	YALI1_E31446g	-1.061	Uncharacterized protein
hyphae_yeast	YALI1_E31483g	1.348	Cytidine deaminase-like protein
hyphae_yeast	YALI1_E31592g	0.86	Uncharacterized protein
hyphae_yeast	YALI1_E31679g	1.357	Uncharacterized protein
hyphae_yeast	YALI1_E31717g	-1.844	Mitochondrial carrier domain-containing protein
hyphae_yeast	YALI1_E31724g	-0.939	Uncharacterized protein
hyphae_yeast	YALI1_E31827g	1.017	Glucosidase 2 subunit beta
hyphae_yeast	YALI1_E31897g	0.801	Tubulin beta chain
hyphae_yeast	YALI1_E32033g	1.207	Translationally-controlled tumor protein homolog
hyphae_yeast	YALI1_E32054g	1.679	Histidine phosphatase superfamily
hyphae_yeast	YALI1_E32180g	1.158	Ammonium transporter
hyphae_yeast	YALI1_E32223g	3.795	Uncharacterized protein
hyphae_yeast	YALI1_E32241g	4.042	Major facilitator superfamily domain-containing protein
hyphae_yeast	YALI1_E32361g	0.922	DIS3-like exonuclease 1
hyphae_yeast	YALI1_E32489g	2.932	Uncharacterized protein
hyphae_yeast	YALI1_E32568g	0.951	Kinase-like domain-containing protein
hyphae_yeast	YALI1_E32603g	2.604	Acyl-coenzyme A oxidase
hyphae_yeast	YALI1_A15079g	2.425	Mac domain-containing protein
hyphae_yeast	YALI1_E32792g	-5.505	Uncharacterized protein
hyphae_yeast	YALI1_E32842g	1.382	60S ribosomal protein L6
hyphae_yeast	YALI1_E32908g	-1.111	Uncharacterized protein
hyphae_yeast	YALI1_E32946g	-1.507	N-acetyltransferase domain-containing protein
hyphae_yeast	YALI1_E33094g	3.381	Uncharacterized protein
hyphae_yeast	YALI1_A15132g	-1.226	MFS domain-containing protein
hyphae_yeast	YALI1_E33302g	1.235	Geranylgeranyl transferase type-2 subunit beta, EC 2.5.1.60
hyphae_yeast	YALI1_E33400g	0.908	CRAL-TRIO domain-containing protein
hyphae_yeast	YALI1_E33421g	-2.792	Uncharacterized protein
hyphae_yeast	YALI1_E33459g	1.35	Uncharacterized protein
hyphae_yeast	YALI1_E33485g	1.579	Transmembrane amino acid transporter protein-domain-containing protein
hyphae_yeast	YALI1_E33527g	1.4	Uncharacterized protein
hyphae_yeast	YALI1_E33599g	-1.441	Metallophos domain-containing protein
hyphae_yeast	YALI1_E33633g	0.974	Glutamate--tRNA ligase, EC 6.1.1.17 (Glutamyl-tRNA synthetase)
hyphae_yeast	YALI1_E33675g	0.912	Brr6_like_C_C domain-containing protein
hyphae_yeast	YALI1_E33799g	3.969	Uncharacterized protein
hyphae_yeast	YALI1_E33888g	-1.023	Uncharacterized protein
hyphae_yeast	YALI1_E34015g	-1.175	Uncharacterized protein
hyphae_yeast	YALI1_E34028g	1.001	Uncharacterized protein
hyphae_yeast	YALI1_E34116g	-1.396	Uncharacterized protein
hyphae_yeast	YALI1_E34205g	1.205	Transcriptional Coactivator p15-domain-containing protein
hyphae_yeast	YALI1_E34238g	0.767	Mannosyltransferase, EC 2.4.1.-
hyphae_yeast	YALI1_E34344g	1.243	60S ribosomal protein L9
hyphae_yeast	YALI1_E34397g	-1.103	Uncharacterized protein
hyphae_yeast	YALI1_A15227g	1.057	Uncharacterized protein
hyphae_yeast	YALI1_E34979g	1.159	Uncharacterized protein
hyphae_yeast	YALI1_E35005g	1.123	Phosphoacetylglucosamine mutase, PAGM, EC 5.4.2.3 (Acetylglucosamine phosphomutase) (N-acetylglucosamine-phosphate mutase)
hyphae_yeast	YALI1_E35012g	0.995	Uncharacterized protein
hyphae_yeast	YALI1_E35067g	-0.965	Bicarbonate transporter
hyphae_yeast	YALI1_E35249g	-2.602	Uncharacterized protein
hyphae_yeast	YALI1_E35305g	1.12	GTPase Ras2p
hyphae_yeast	YALI1_E35384g	-1.126	Beta-lactamase-like protein
hyphae_yeast	YALI1_E35410g	1.548	Coproporphyrinogen oxidase, EC 1.3.3.3
hyphae_yeast	YALI1_E35440g	-1.175	DUF2431 domain-containing protein
hyphae_yeast	YALI1_E35478g	-1.042	Protein FYV10 (Protein fyv10)
hyphae_yeast	YALI1_E35652g	1.117	Uncharacterized protein
hyphae_yeast	YALI1_E35677g	2.344	Putative endonuclease LCL3
hyphae_yeast	YALI1_E35888g	-1.819	Uncharacterized protein
hyphae_yeast	YALI1_E35971g	-1.313	Coiled-coil-helix-coiled-coil-helix domain-containing protein
hyphae_yeast	YALI1_E36057g	-0.888	Uncharacterized protein
hyphae_yeast	YALI1_E36116g	0.979	Uncharacterized protein
hyphae_yeast	YALI1_E36179g	1.107	Uncharacterized protein
hyphae_yeast	YALI1_A15461g	3.799	Uncharacterized protein
hyphae_yeast	YALI1_E36365g	-0.921	Serine/threonine-protein phosphatase, EC 3.1.3.16
hyphae_yeast	YALI1_E36404g	-0.867	P-loop containing nucleoside triphosphate hydrolase protein
hyphae_yeast	YALI1_E36437g	-1.995	Acetyl-CoA hydrolase, EC 3.1.2.1 (Acetyl-CoA deacylase)
hyphae_yeast	YALI1_A15482g	2.084	Acyl-CoA N-acyltransferase
hyphae_yeast	YALI1_E36641g	2.029	Uncharacterized protein
hyphae_yeast	YALI1_E36773g	2.126	Uncharacterized protein
hyphae_yeast	YALI1_E36789g	1.083	Uncharacterized protein
hyphae_yeast	YALI1_E36805g	1.415	Histone deacetylase, EC 3.5.1.98
hyphae_yeast	YALI1_E36900g	0.999	Kinase-like domain-containing protein
hyphae_yeast	YALI1_E36937g	-1.845	Zn(2)-C6 fungal-type domain-containing protein
hyphae_yeast	YALI1_E37033g	1.203	Uncharacterized protein
hyphae_yeast	YALI1_E37063g	1.02	V-type proton ATPase proteolipid subunit
hyphae_yeast	YALI1_E37095g	-1.408	Uncharacterized protein
hyphae_yeast	YALI1_E37295g	1.015	Uncharacterized protein
hyphae_yeast	YALI1_E37419g	-2.282	Copper-fist domain-containing protein
hyphae_yeast	YALI1_E37574g	-2.485	GATA-type domain-containing protein
hyphae_yeast	YALI1_E37764g	-1.004	Alpha-1,3/1,6-mannosyltransferase ALG2, EC 2.4.1.132, EC 2.4.1.257 (GDP-Man:Man(1)GlcNAc(2)-PP-Dol alpha-1,3-mannosyltransferase)
hyphae_yeast	YALI1_E37792g	-1.21	SCA7, zinc-binding domain-domain-containing protein
hyphae_yeast	YALI1_E37812g	-2.335	Uncharacterized protein
hyphae_yeast	YALI1_E37863g	1.088	Beta-lactamase/transpeptidase-like protein
hyphae_yeast	YALI1_E37886g	1.647	Ribosomal protein
hyphae_yeast	YALI1_E37930g	1.83	60S ribosomal protein L33
hyphae_yeast	YALI1_E37950g	-1.671	Uncharacterized protein
hyphae_yeast	YALI1_E38034g	2.07	C-8 sterol isomerase, EC 5.-.-.- (Delta-8--delta-7 sterol isomerase)
hyphae_yeast	YALI1_E38164g	-0.935	Uncharacterized protein
hyphae_yeast	YALI1_E38178g	1.505	60S ribosomal protein L22
hyphae_yeast	YALI1_E38239g	1.602	Uncharacterized protein
hyphae_yeast	YALI1_E38593g	0.765	Coatomer subunit delta
hyphae_yeast	YALI1_E38608g	1.148	Nuclear distribution protein nude 1
hyphae_yeast	YALI1_E38692g	1.067	Kinetochore Sim4 complex subunit Fta4
hyphae_yeast	YALI1_E38701g	1.155	Phosphotyrosine protein phosphatase I superfamily
hyphae_yeast	YALI1_E39128g	0.909	Major facilitator superfamily domain-containing protein
hyphae_yeast	YALI1_E39171g	2.221	Uncharacterized protein
hyphae_yeast	YALI1_E39378g	1.152	RNA polymerase II-binding domain-domain-containing protein
hyphae_yeast	YALI1_E39385g	1.134	Clathrin light chain
hyphae_yeast	YALI1_E39693g	-0.929	Oxoglutarate dehydrogenase (succinyl-transferring), EC 1.2.4.2
hyphae_yeast	YALI1_E39820g	3.143	Uncharacterized protein
hyphae_yeast	YALI1_E39955g	1.573	ADF-H domain-containing protein
hyphae_yeast	YALI1_E40282g	-1.186	DUF676 domain-containing protein
hyphae_yeast	YALI1_E40422g	2.118	Kinase-like domain-containing protein
hyphae_yeast	YALI1_E40782g	1.753	Aurora kinase, EC 2.7.11.1
hyphae_yeast	YALI1_E40811g	-1.911	Uncharacterized protein
hyphae_yeast	YALI1_E40864g	-1.709	Metallophos domain-containing protein
hyphae_yeast	YALI1_E40970g	-1.153	Triacylglycerol lipase, EC 3.1.1.3
hyphae_yeast	YALI1_E41061g	1.362	Uncharacterized protein
hyphae_yeast	YALI1_E41110g	-0.723	RING-type domain-containing protein
hyphae_yeast	YALI1_E41148g	-0.817	Uncharacterized protein
hyphae_yeast	YALI1_E41185g	0.995	Uncharacterized protein
hyphae_yeast	YALI1_E41206g	1.071	Ras guanine nucleotide exchange factor domain-containing protein
hyphae_yeast	YALI1_E41251g	-1.841	Catalase, EC 1.11.1.6
hyphae_yeast	YALI1_E41325g	-1.688	DDHD domain-containing protein
hyphae_yeast	YALI1_E41399g	0.866	Emp24/gp25L/p24 family/GOLD-domain-containing protein
hyphae_yeast	YALI1_E41569g	-1.041	Metallo-dependent phosphatase-like protein
hyphae_yeast	YALI1_E41699g	-2.188	Ferric reductase like transmembrane component-domain-containing protein
hyphae_yeast	YALI1_E41737g	-1.185	Uncharacterized protein
hyphae_yeast	YALI1_E41850g	1.829	Major facilitator superfamily domain-containing protein
hyphae_yeast	YALI1_A15961g	2.285	Uncharacterized protein
hyphae_yeast	YALI1_F00261g	-1.526	FHA domain-containing protein
hyphae_yeast	YALI1_F00430g	3.157	Uncharacterized protein
hyphae_yeast	YALI1_F00534g	-1.481	Uncharacterized protein
hyphae_yeast	YALI1_F00616g	1.954	Uncharacterized protein
hyphae_yeast	YALI1_F00728g	4.214	Uncharacterized protein
hyphae_yeast	YALI1_F00821g	-0.919	Glutamine synthetase, EC 6.3.1.2
hyphae_yeast	YALI1_F01078g	-2.181	Class I glutamine amidotransferase-like protein
hyphae_yeast	YALI1_F01157g	1.71	Uncharacterized protein
hyphae_yeast	YALI1_F01614g	2.666	Uncharacterized protein
hyphae_yeast	YALI1_F01796g	1.802	Uncharacterized protein
hyphae_yeast	YALI1_F01897g	0.823	Protein SEY1, EC 3.6.5.-
hyphae_yeast	YALI1_F01981g	-1.826	Aquaporin-like protein
hyphae_yeast	YALI1_F02047g	-1.359	SNF2 family N-terminal domain-domain-containing protein
hyphae_yeast	YALI1_F02132g	1.634	ALK2
hyphae_yeast	YALI1_F02187g	-1.534	Uncharacterized protein
hyphae_yeast	YALI1_F02238g	0.929	Mitochondrial carrier domain-containing protein
hyphae_yeast	YALI1_F02275g	-1.948	Uncharacterized protein
hyphae_yeast	YALI1_F02299g	-0.866	RRM domain-containing protein
hyphae_yeast	YALI1_F02378g	-1.461	Uncharacterized protein
hyphae_yeast	YALI1_F02434g	-1.179	Fungal_trans domain-containing protein
hyphae_yeast	YALI1_F02481g	1.955	Triosephosphate isomerase, EC 5.3.1.1
hyphae_yeast	YALI1_F02508g	1.469	Uncharacterized protein
hyphae_yeast	YALI1_F02592g	-1.508	Beta-glucosidase, EC 3.2.1.21
hyphae_yeast	YALI1_A16136g	2.281	Uncharacterized protein
hyphae_yeast	YALI1_F03028g	0.808	Uncharacterized protein
hyphae_yeast	YALI1_F03075g	3.189	Glycoside hydrolase superfamily
hyphae_yeast	YALI1_F03337g	-0.904	Uncharacterized protein
hyphae_yeast	YALI1_F03407g	0.782	ADP-ribosylation factor
hyphae_yeast	YALI1_F03428g	1.012	SURF4 family-domain-containing protein
hyphae_yeast	YALI1_A16178g	1.952	SWIM-type domain-containing protein
hyphae_yeast	YALI1_F03495g	2.024	Uncharacterized protein
hyphae_yeast	YALI1_F03573g	1.574	Ser-Thr-rich glycosyl-phosphatidyl-inositol-anchored membrane family-domain-containing protein
hyphae_yeast	YALI1_A16215g	-1.014	VASt domain-containing protein
hyphae_yeast	YALI1_F03883g	1.633	NAD binding domain of 6-phosphogluconate dehydrogenase-domain-containing protein
hyphae_yeast	YALI1_F03992g	-0.847	Uncharacterized protein
hyphae_yeast	YALI1_F04027g	-0.881	Nitrogen permease regulator 2
hyphae_yeast	YALI1_A16264g	-1.64	Uncharacterized protein
hyphae_yeast	YALI1_F04211g	-1.023	RING-type E3 ubiquitin transferase, EC 2.3.2.27
hyphae_yeast	YALI1_F04314g	2.356	Kinase-like domain-containing protein
hyphae_yeast	YALI1_A16292g	2.023	Chaperonin 10-like protein
hyphae_yeast	YALI1_F04763g	-1.324	Transcription factor PAP1-domain-containing protein
hyphae_yeast	YALI1_F04938g	-1.111	Uncharacterized protein
hyphae_yeast	YALI1_F05039g	-1.04	Protein kinase domain-containing protein
hyphae_yeast	YALI1_F05088g	-4.571	Uncharacterized protein
hyphae_yeast	YALI1_F05089g	1.623	Uncharacterized protein
hyphae_yeast	YALI1_F05118g	-2.375	Uncharacterized protein
hyphae_yeast	YALI1_F05253g	-1.491	Uncharacterized protein
hyphae_yeast	YALI1_F05459g	1.047	Uncharacterized protein
hyphae_yeast	YALI1_F05814g	-1.173	Fungal pheromone mating factor STE2 GPCR-domain-containing protein
hyphae_yeast	YALI1_F05871g	0.953	GPI inositol-deacylase, EC 3.1.-.-
hyphae_yeast	YALI1_F06018g	1.028	Isopentenyl-diphosphate Delta-isomerase, EC 5.3.3.2
hyphae_yeast	YALI1_F06035g	2.12	Uncharacterized protein
hyphae_yeast	YALI1_A16461g	1.079	Uncharacterized protein
hyphae_yeast	YALI1_F06262g	0.84	Sec1-like protein
hyphae_yeast	YALI1_F06393g	-0.958	Uncharacterized protein
hyphae_yeast	YALI1_F06578g	1.141	Peptidase family S58-domain-containing protein
hyphae_yeast	YALI1_F06628g	1.212	ZIP zinc transporter-domain-containing protein
hyphae_yeast	YALI1_F06904g	1.23	Glycoside hydrolase
hyphae_yeast	YALI1_F07042g	-1.902	Uncharacterized protein
hyphae_yeast	YALI1_F07135g	-1.173	Uncharacterized protein
hyphae_yeast	YALI1_F07150g	-1.516	Uncharacterized protein
hyphae_yeast	YALI1_F07246g	0.954	Uncharacterized protein
hyphae_yeast	YALI1_F07344g	0.695	GTP-binding nuclear protein
hyphae_yeast	YALI1_F07401g	-1.322	UDG domain-containing protein
hyphae_yeast	YALI1_F07630g	1.674	Thiamine diphosphate-binding protein
hyphae_yeast	YALI1_F08075g	-2.116	Glucan 1,3-beta-glucosidase
hyphae_yeast	YALI1_A16618g	-1.778	Sphingomyelin phosphodiesterase
hyphae_yeast	YALI1_F08225g	-0.912	Mitochondrial carrier domain-containing protein
hyphae_yeast	YALI1_F08260g	1.313	60S ribosomal protein L21
hyphae_yeast	YALI1_F08284g	1.556	40S ribosomal protein S9
hyphae_yeast	YALI1_F08363g	1.101	Diphosphomevalonate decarboxylase, EC 4.1.1.33
hyphae_yeast	YALI1_F08431g	1.343	40S ribosomal protein S1
hyphae_yeast	YALI1_F08454g	-1.068	DNA repair protein RAD5
hyphae_yeast	YALI1_F08514g	1.07	Uncharacterized protein
hyphae_yeast	YALI1_A16681g	-1.703	RNase H type-1 domain-containing protein
hyphae_yeast	YALI1_F08705g	1.311	Cys/Met metabolism PLP-dependent enzyme-domain-containing protein
hyphae_yeast	YALI1_F08784g	-0.757	Cysteine proteinase 1, mitochondrial, EC 3.4.22.40
hyphae_yeast	YALI1_F08845g	-0.962	Acetyl-coenzyme A synthetase, EC 6.2.1.1
hyphae_yeast	YALI1_F09230g	2.142	40S ribosomal protein S12
hyphae_yeast	YALI1_F09289g	-1.012	Peroxisome assembly protein 22
hyphae_yeast	YALI1_F09481g	2.59	Uncharacterized protein
hyphae_yeast	YALI1_F09542g	1.581	TLC domain-domain-containing protein
hyphae_yeast	YALI1_F09598g	1.023	Phosphoserine transaminase, EC 2.6.1.52
hyphae_yeast	YALI1_A16787g	-0.952	Aspartic peptidase domain-containing protein
hyphae_yeast	YALI1_F09695g	0.871	P-loop containing nucleoside triphosphate hydrolase protein
hyphae_yeast	YALI1_F09747g	-2.864	O-acyltransferase
hyphae_yeast	YALI1_A16808g	-2.521	Uncharacterized protein
hyphae_yeast	YALI1_F09856g	-0.859	Uncharacterized protein
hyphae_yeast	YALI1_F09896g	1.206	Ribonuclease-III-like-domain-containing protein
hyphae_yeast	YALI1_F09932g	-1.471	Elongation of fatty acids protein, EC 2.3.1.199 (Very-long-chain 3-oxoacyl-CoA synthase)
hyphae_yeast	YALI1_A16809g	-2.479	Uncharacterized protein
hyphae_yeast	YALI1_F10224g	2.834	NADP-dependent oxidoreductase domain-containing protein
hyphae_yeast	YALI1_F10296g	-3.016	FAD-binding FR-type domain-containing protein
hyphae_yeast	YALI1_F10342g	-0.867	Major facilitator superfamily domain-containing protein
hyphae_yeast	YALI1_F10486g	1.502	Aa_trans domain-containing protein
hyphae_yeast	YALI1_F10530g	2.981	Uncharacterized protein
hyphae_yeast	YALI1_F10585g	1.885	Uncharacterized protein
hyphae_yeast	YALI1_F10652g	1.325	Amidase domain-containing protein
hyphae_yeast	YALI1_F10660g	1.303	Amidase domain-containing protein
hyphae_yeast	YALI1_F10839g	1.624	Uncharacterized protein
hyphae_yeast	YALI1_F10928g	1.441	Uncharacterized protein
hyphae_yeast	YALI1_F10938g	1.266	Calponin homology domain-containing protein
hyphae_yeast	YALI1_F10977g	-1.005	Uncharacterized protein
hyphae_yeast	YALI1_F11261g	1.324	WD40-repeat-containing domain protein
hyphae_yeast	YALI1_A16891g	-1.373	Uncharacterized protein
hyphae_yeast	YALI1_F11363g	2.349	Uncharacterized protein
hyphae_yeast	YALI1_F11396g	0.884	Major facilitator superfamily domain-containing protein
hyphae_yeast	YALI1_F11481g	-1.24	PKS_ER domain-containing protein
hyphae_yeast	YALI1_F11553g	2.258	Protein kinase domain-containing protein
hyphae_yeast	YALI1_F11689g	2.898	Uncharacterized protein
hyphae_yeast	YALI1_F11711g	3.019	Uncharacterized protein
hyphae_yeast	YALI1_F11787g	1.419	Nascent polypeptide-associated complex subunit beta
hyphae_yeast	YALI1_A16938g	-1.885	Uncharacterized protein
hyphae_yeast	YALI1_F11878g	1.229	Protein transport protein Sec61 subunit beta
hyphae_yeast	YALI1_F11905g	-0.956	Uncharacterized protein
hyphae_yeast	YALI1_F11907g	-0.792	Uncharacterized protein
hyphae_yeast	YALI1_F11930g	1.244	40S ribosomal protein S5
hyphae_yeast	YALI1_A16944g	-1.935	Uncharacterized protein
hyphae_yeast	YALI1_F12138g	1.826	Sterol 24-C-methyltransferase, EC 2.1.1.41 (Delta(24)-sterol C-methyltransferase)
hyphae_yeast	YALI1_F12176g	1.493	Nucleotide-diphospho-sugar transferase
hyphae_yeast	YALI1_A16950g	-1.652	Uncharacterized protein
hyphae_yeast	YALI1_F12478g	0.938	Queuine tRNA-ribosyltransferase catalytic subunit 1, EC 2.4.2.64 (Guanine insertion enzyme) (tRNA-guanine transglycosylase)
hyphae_yeast	YALI1_F12504g	-1.543	RRM domain-containing protein
hyphae_yeast	YALI1_F12535g	1.252	Uncharacterized protein
hyphae_yeast	YALI1_F12562g	-1.148	Uncharacterized protein
hyphae_yeast	YALI1_F12578g	-0.912	Septin-type G domain-containing protein
hyphae_yeast	YALI1_F12666g	1.888	Epimerase domain-containing protein
hyphae_yeast	YALI1_A16988g	-0.765	Uncharacterized protein
hyphae_yeast	YALI1_F12757g	-1.326	DNA repair protein REV1, EC 2.7.7.-
hyphae_yeast	YALI1_F12810g	2.148	Aspartic peptidase domain-containing protein
hyphae_yeast	YALI1_F12874g	1.291	Nucleoside diphosphate kinase, EC 2.7.4.6
hyphae_yeast	YALI1_F12895g	-1.205	Uricase, EC 1.7.3.3 (Urate oxidase)
hyphae_yeast	YALI1_F12969g	1.621	Uridylate kinase, UK, EC 2.7.4.14 (ATP:UMP phosphotransferase) (Deoxycytidylate kinase, CK, dCMP kinase) (Uridine monophosphate kinase, UMP kinase, UMPK)
hyphae_yeast	YALI1_F13017g	1.095	Uncharacterized protein
hyphae_yeast	YALI1_F13023g	0.912	Uncharacterized protein
hyphae_yeast	YALI1_A17085g	-2.371	Uncharacterized protein
hyphae_yeast	YALI1_F13172g	-3.079	Uncharacterized protein
hyphae_yeast	YALI1_F13211g	1.534	Uncharacterized protein
hyphae_yeast	YALI1_F13220g	1.143	EF-1 guanine nucleotide exchange domain-domain-containing protein
hyphae_yeast	YALI1_F13268g	-2.327	OPT oligopeptide transporter protein-domain-containing protein
hyphae_yeast	YALI1_F13355g	1.002	Uncharacterized protein
hyphae_yeast	YALI1_F13476g	4.142	Uncharacterized protein
hyphae_yeast	YALI1_F13579g	0.882	Uncharacterized protein
hyphae_yeast	YALI1_F13691g	1.585	Uncharacterized protein
hyphae_yeast	YALI1_F13793g	-1.447	Uncharacterized protein
hyphae_yeast	YALI1_F13875g	1.516	DAO domain-containing protein
hyphae_yeast	YALI1_F13953g	1.54	Uncharacterized protein
hyphae_yeast	YALI1_F14136g	3.466	Uncharacterized protein
hyphae_yeast	YALI1_F14213g	-0.952	Repressor of RNA polymerase III transcription MAF1
hyphae_yeast	YALI1_F14239g	2.883	Peptidase A1 domain-containing protein
hyphae_yeast	YALI1_F14650g	-1.104	C2H2-type domain-containing protein
hyphae_yeast	YALI1_F14712g	1.279	40S ribosomal protein S13
hyphae_yeast	YALI1_A17289g	-1.715	Uncharacterized protein
hyphae_yeast	YALI1_F14958g	1.945	Fatty acid hydroxylase domain-containing protein
hyphae_yeast	YALI1_F15038g	-0.819	Uncharacterized protein
hyphae_yeast	YALI1_F15053g	1.255	Uncharacterized protein
hyphae_yeast	YALI1_F15070g	-1.249	Protein kinase domain-containing protein
hyphae_yeast	YALI1_F15108g	2.172	Uncharacterized protein
hyphae_yeast	YALI1_F15352g	-1.447	Acyl-CoA N-acyltransferase
hyphae_yeast	YALI1_F15357g	2.046	Uncharacterized protein
hyphae_yeast	YALI1_F15367g	-1.341	Uncharacterized protein
hyphae_yeast	YALI1_F15377g	-1.46	Uncharacterized protein
hyphae_yeast	YALI1_F15387g	1.5	Uncharacterized protein
hyphae_yeast	YALI1_F15477g	1.363	Uncharacterized protein
hyphae_yeast	YALI1_F15517g	0.889	Adenosylhomocysteinase, EC 3.3.1.1
hyphae_yeast	YALI1_F15745g	1.068	Uncharacterized protein
hyphae_yeast	YALI1_F15781g	0.983	Very-long-chain (3R)-3-hydroxyacyl-CoA dehydratase, EC 4.2.1.134
hyphae_yeast	YALI1_F15961g	1.146	Uncharacterized protein
hyphae_yeast	YALI1_F16225g	-1.568	Uncharacterized protein
hyphae_yeast	YALI1_F16234g	-2.824	Uncharacterized protein
hyphae_yeast	YALI1_F16270g	-1.103	Uncharacterized protein
hyphae_yeast	YALI1_F16348g	3.377	Uncharacterized protein
hyphae_yeast	YALI1_F16478g	2.929	SUR7/PalI family-domain-containing protein
hyphae_yeast	YALI1_A00148g	-2.891	Uncharacterized protein
hyphae_yeast	YALI1_A01888g	-0.829	F-box domain-containing protein
hyphae_yeast	YALI1_A17470g	1.109	Mob1/phocein
hyphae_yeast	YALI1_F16717g	0.833	IU_nuc_hydro domain-containing protein
hyphae_yeast	YALI1_F17025g	1.143	Uncharacterized protein
hyphae_yeast	YALI1_F17094g	1.273	Uncharacterized protein
hyphae_yeast	YALI1_F17289g	3.694	AB hydrolase-1 domain-containing protein
hyphae_yeast	YALI1_F17444g	-1.115	Uncharacterized protein
hyphae_yeast	YALI1_F17472g	1.094	PHB domain-containing protein
hyphae_yeast	YALI1_F17756g	-0.912	Uncharacterized protein
hyphae_yeast	YALI1_F17788g	-1.816	Uncharacterized protein
hyphae_yeast	YALI1_F17805g	-1.415	Zn(2)-C6 fungal-type domain-containing protein
hyphae_yeast	YALI1_F17836g	2.339	Uncharacterized protein
hyphae_yeast	YALI1_F17912g	1.306	Uncharacterized protein
hyphae_yeast	YALI1_F18381g	-1.185	RNB domain-containing protein
hyphae_yeast	YALI1_F18429g	0.816	MFS domain-containing protein
hyphae_yeast	YALI1_F18459g	-1.236	Uncharacterized protein
hyphae_yeast	YALI1_F18524g	-0.877	DNA-directed RNA polymerase subunit, EC 2.7.7.6
hyphae_yeast	YALI1_F18550g	2.653	INCENP_ARK-bind domain-containing protein
hyphae_yeast	YALI1_F18664g	1.85	Uncharacterized protein
hyphae_yeast	YALI1_A17622g	0.81	Alpha-1,3-glucosyltransferase, EC 2.4.1.-
hyphae_yeast	YALI1_F18766g	1.413	OPT oligopeptide transporter protein-domain-containing protein
hyphae_yeast	YALI1_F19007g	-1.042	Palmitoyl-protein thioesterase 1, EC 3.1.2.22 (Palmitoyl-protein hydrolase 1)
hyphae_yeast	YALI1_F19015g	1.938	Uncharacterized protein
hyphae_yeast	YALI1_F19126g	0.8	Uncharacterized protein
hyphae_yeast	YALI1_A01905g	-1.594	Oxidored_FMN domain-containing protein
hyphae_yeast	YALI1_A17651g	-2.322	Uncharacterized protein
hyphae_yeast	YALI1_F19169g	1.727	Major facilitator superfamily domain-containing protein
hyphae_yeast	YALI1_F19249g	1.302	Uncharacterized protein
hyphae_yeast	YALI1_F19610g	1.363	DUF202 domain-containing protein
hyphae_yeast	YALI1_F20177g	1.916	Uncharacterized protein
hyphae_yeast	YALI1_F20547g	-1.376	Uncharacterized protein
hyphae_yeast	YALI1_A17824g	-0.915	Uncharacterized protein
hyphae_yeast	YALI1_F20637g	0.829	Pyridoxal phosphate-dependent transferase
hyphae_yeast	YALI1_F20742g	-6.195	ZIP zinc transporter-domain-containing protein
hyphae_yeast	YALI1_F20943g	-1.171	Mitochondrial carrier domain-containing protein
hyphae_yeast	YALI1_F21174g	1.598	Ubiquitin carboxyl-terminal hydrolase, EC 3.4.19.12
hyphae_yeast	YALI1_F21224g	1.12	Microtubule associated protein-domain-containing protein
hyphae_yeast	YALI1_F21279g	-0.845	Pre-mRNA-splicing factor 18
hyphae_yeast	YALI1_F21362g	-1.047	LETM1-like protein-domain-containing protein
hyphae_yeast	YALI1_F21453g	-1.586	Uncharacterized protein
hyphae_yeast	YALI1_F21467g	-1.129	Formate dehydrogenase, FDH, EC 1.17.1.9 (NAD-dependent formate dehydrogenase)
hyphae_yeast	YALI1_F21647g	-0.882	Kinase-like domain-containing protein
hyphae_yeast	YALI1_F21908g	1.855	Major facilitator superfamily domain-containing protein
hyphae_yeast	YALI1_F22115g	-3.208	Phosphatidylinositol transfer protein SFH5, PITP SFH5
hyphae_yeast	YALI1_F22376g	-1.143	Uncharacterized protein
hyphae_yeast	YALI1_F22402g	1.85	RING-type E3 ubiquitin transferase, EC 2.3.2.27
hyphae_yeast	YALI1_F22481g	-0.86	Homeobox domain-containing protein
hyphae_yeast	YALI1_F22568g	-1.53	Ammonium transporter
hyphae_yeast	YALI1_F22674g	1.164	Uncharacterized protein
hyphae_yeast	YALI1_F22915g	-1.269	F-box domain-containing protein
hyphae_yeast	YALI1_F23024g	1.497	Uncharacterized protein
hyphae_yeast	YALI1_F23095g	-0.925	Uncharacterized protein
hyphae_yeast	YALI1_A18133g	2.797	Uncharacterized protein
hyphae_yeast	YALI1_F23270g	-1.639	Zn(2)-C6 fungal-type domain-containing protein
hyphae_yeast	YALI1_F23399g	1.132	L51_S25_CI-B8 domain-containing protein
hyphae_yeast	YALI1_F23529g	2.769	DUF3533 domain-containing protein
hyphae_yeast	YALI1_F23551g	1.006	Uncharacterized protein
hyphae_yeast	YALI1_F23616g	1.57	Uncharacterized protein
hyphae_yeast	YALI1_F23664g	-2.072	Glutamate dehydrogenase
hyphae_yeast	YALI1_F23925g	4.053	Uncharacterized protein
hyphae_yeast	YALI1_F24031g	3.355	And other transporter-domain-containing protein
hyphae_yeast	YALI1_F24099g	-1.558	Uncharacterized protein
hyphae_yeast	YALI1_F24332g	-1.377	Uncharacterized protein
hyphae_yeast	YALI1_F24408g	2.167	Ubiquitin-like domain-containing protein
hyphae_yeast	YALI1_F24564g	-1.336	HTH araC/xylS-type domain-containing protein
hyphae_yeast	YALI1_F24773g	1.338	NADP-dependent oxidoreductase domain-containing protein
hyphae_yeast	YALI1_F24798g	1.333	Uncharacterized protein
hyphae_yeast	YALI1_F24864g	-0.907	Uncharacterized protein
hyphae_yeast	YALI1_F24963g	-1.495	Putative sodium bile acid cotransporter
hyphae_yeast	YALI1_F25035g	-1.083	Uncharacterized protein
hyphae_yeast	YALI1_F25079g	-1.257	Uncharacterized protein
hyphae_yeast	YALI1_F25182g	1.112	GLTP domain-containing protein
hyphae_yeast	YALI1_F25309g	-1.607	Uncharacterized protein
hyphae_yeast	YALI1_F25382g	4.388	Uncharacterized protein
hyphae_yeast	YALI1_F25546g	-2.368	Uncharacterized protein
hyphae_yeast	YALI1_F25556g	-1.428	S-adenosyl-L-methionine-dependent methyltransferase
hyphae_yeast	YALI1_F25663g	1.356	ATPase, V0 complex, subunit E1/e2
hyphae_yeast	YALI1_F25885g	-1.38	G protein-coupled glucose receptor regulating Gpa2-domain-containing protein
hyphae_yeast	YALI1_F25941g	-3.02	Uncharacterized protein
hyphae_yeast	YALI1_F26012g	-2.637	Integral peroxisomal membrane peroxin-domain-containing protein
hyphae_yeast	YALI1_F26039g	1.063	Small GTPase superfamily
hyphae_yeast	YALI1_F26127g	1.567	CUE domain-containing protein
hyphae_yeast	YALI1_F26216g	1.142	ATPase assembly factor ATP10
hyphae_yeast	YALI1_F26234g	-0.772	SH3 domain-containing protein
hyphae_yeast	YALI1_F26313g	1.072	ThiF domain-containing protein
hyphae_yeast	YALI1_F26367g	2.947	C2H2-type domain-containing protein
hyphae_yeast	YALI1_F26474g	-2.2	Uncharacterized protein
hyphae_yeast	YALI1_F26574g	1.076	Branched-chain-amino-acid aminotransferase, EC 2.6.1.42
hyphae_yeast	YALI1_F26654g	-1.055	Mechanosensitive ion channel protein
hyphae_yeast	YALI1_F26737g	-1.431	Uncharacterized protein
hyphae_yeast	YALI1_A02075g	2.616	Uncharacterized protein
hyphae_yeast	YALI1_F27175g	1.302	40S ribosomal protein S11
hyphae_yeast	YALI1_F27304g	-2.153	Uncharacterized protein
hyphae_yeast	YALI1_F27343g	1.293	GPI ethanolamine phosphate transferase 1, EC 2.-.-.-
hyphae_yeast	YALI1_F27686g	0.956	Delta-aminolevulinic acid dehydratase, EC 4.2.1.24
hyphae_yeast	YALI1_F27716g	-1.451	RING-type domain-containing protein
hyphae_yeast	YALI1_A18489g	4.333	Uncharacterized protein
hyphae_yeast	YALI1_F27945g	0.909	Uncharacterized protein
hyphae_yeast	YALI1_F27989g	2.762	Uncharacterized protein
hyphae_yeast	YALI1_F28025g	1.147	Eukaryotic translation initiation factor 4C
hyphae_yeast	YALI1_F28132g	5.521	Uncharacterized protein
hyphae_yeast	YALI1_A18557g	1.246	40S ribosomal protein S0
hyphae_yeast	YALI1_F28202g	-0.852	Uncharacterized protein
hyphae_yeast	YALI1_F28222g	8.815	Uncharacterized protein
hyphae_yeast	YALI1_F28333g	4.931	Uncharacterized protein
hyphae_yeast	YALI1_F28393g	1.229	Uncharacterized protein
hyphae_yeast	YALI1_A18590g	-2.17	Uncharacterized protein
hyphae_yeast	YALI1_F28995g	5.68	Uncharacterized protein
hyphae_yeast	YALI1_F28998g	5.386	Uncharacterized protein
hyphae_yeast	YALI1_F29139g	2.253	Uncharacterized protein
hyphae_yeast	YALI1_F29301g	0.971	ClpP/crotonase-like domain-containing protein
hyphae_yeast	YALI1_F29317g	0.919	Transcription initiation factor IIA subunit 2
hyphae_yeast	YALI1_F29395g	-1.461	Uncharacterized protein
hyphae_yeast	YALI1_F29540g	0.956	SEC7 domain-containing protein
hyphae_yeast	YALI1_F29596g	0.994	N-acetyltransferase domain-containing protein
hyphae_yeast	YALI1_F29798g	-3.142	RING-type domain-containing protein
hyphae_yeast	YALI1_A02083g	1.276	Prefoldin subunit 4
hyphae_yeast	YALI1_F29905g	-2.044	Uncharacterized protein
hyphae_yeast	YALI1_F30061g	1.364	Uncharacterized protein
hyphae_yeast	YALI1_F30179g	-0.736	Sulfate transporter family-domain-containing protein
hyphae_yeast	YALI1_F30314g	5.009	Uncharacterized protein
hyphae_yeast	YALI1_F30340g	0.876	Transcriptional activator HAP2
hyphae_yeast	YALI1_F30431g	-2.485	BTB domain-containing protein
hyphae_yeast	YALI1_F30479g	-1.227	Allantoinase, EC 3.5.2.5
hyphae_yeast	YALI1_F30496g	-1.629	Emp24/gp25L/p24 family/GOLD-domain-containing protein
hyphae_yeast	YALI1_F30593g	3.459	Uncharacterized protein
hyphae_yeast	YALI1_F30754g	1.566	Adenosine kinase, AK, EC 2.7.1.20 (Adenosine 5'-phosphotransferase)
hyphae_yeast	YALI1_F30841g	-1.026	Protein PNS1
hyphae_yeast	YALI1_F30852g	1.073	Uncharacterized protein
hyphae_yeast	YALI1_F31053g	-0.896	Autophagy-related protein 17
hyphae_yeast	YALI1_F31102g	-1.435	RRM domain-containing protein
hyphae_yeast	YALI1_F31439g	1.435	Signal recognition particle, SRP9/SRP14 subunit
hyphae_yeast	YALI1_F31531g	1.672	60S ribosomal protein L20
hyphae_yeast	YALI1_F31568g	1.035	Eukaryotic cytochrome b561-domain-containing protein
hyphae_yeast	YALI1_F31587g	-1.414	Uncharacterized protein
hyphae_yeast	YALI1_F31672g	-6.266	Uncharacterized protein
hyphae_yeast	YALI1_F31687g	-5.894	Copper transport protein
hyphae_yeast	YALI1_F31689g	-5.685	FAD-binding domain-domain-containing protein
hyphae_yeast	YALI1_A18817g	-4.11	SAGA-associated factor 11
hyphae_yeast	YALI1_F31798g	-1.246	HIG1 domain-containing protein
hyphae_yeast	YALI1_F31854g	0.997	V-type proton ATPase proteolipid subunit
hyphae_yeast	YALI1_F31875g	-0.865	Uncharacterized protein
hyphae_yeast	YALI1_F32002g	1.026	Cytochrome oxidase assembly protein-domain-containing protein
hyphae_yeast	YALI1_F32043g	1.331	60S ribosomal protein L8
hyphae_yeast	YALI1_F32056g	3.35	Uncharacterized protein
hyphae_yeast	YALI1_F32090g	1.582	60S ribosomal protein L2
hyphae_yeast	YALI1_F32305g	1.43	40S ribosomal protein S8
hyphae_yeast	YALI1_F32342g	1.56	Uncharacterized protein
hyphae_yeast	YALI1_F32441g	1.021	Putative FMN-binding domain-domain-containing protein
hyphae_yeast	YALI1_F32716g	1.275	Uncharacterized protein
hyphae_yeast	YALI1_A19025g	-0.988	Uncharacterized protein
hyphae_yeast	YALI1_F32764g	-1.125	MICOS complex subunit MIC60 (Mitofilin)
hyphae_yeast	YALI1_F32792g	1.125	60S ribosomal protein L25
hyphae_yeast	YALI1_F32969g	-1.1	Hcy-binding domain-containing protein
hyphae_yeast	YALI1_A19070g	-1.396	Uncharacterized protein
hyphae_yeast	YALI1_F33061g	1.594	Uncharacterized protein
hyphae_yeast	YALI1_F33103g	-2.212	Ribonuclease H-like domain-containing protein
hyphae_yeast	YALI1_F33143g	1.14	Phosphoesterase family-domain-containing protein
hyphae_yeast	YALI1_F33246g	0.878	Glycolipid 2-alpha-mannosyltransferase-domain-containing protein
hyphae_yeast	YALI1_F33273g	2.585	Ribonuclease T(2), EC 4.6.1.19
hyphae_yeast	YALI1_F33301g	-1.332	Uncharacterized protein
hyphae_yeast	YALI1_F33331g	1.111	Histone H4
hyphae_yeast	YALI1_F33473g	-2.006	Uncharacterized protein
hyphae_yeast	YALI1_F33513g	-2.137	Uncharacterized protein
hyphae_yeast	YALI1_F33524g	-0.91	Uncharacterized protein
hyphae_yeast	YALI1_F34000g	-1.976	Uncharacterized protein
hyphae_yeast	YALI1_F34029g	1.147	Succinyl-CoA:3-ketoacid-coenzyme A transferase, EC 2.8.3.5
hyphae_yeast	YALI1_F34051g	0.974	Porphobilinogen deaminase, EC 2.5.1.61 (Hydroxymethylbilane synthase) (Pre-uroporphyrinogen synthase)
hyphae_yeast	YALI1_F34127g	2.431	2-dehydropantoate 2-reductase, EC 1.1.1.169 (Ketopantoate reductase)
hyphae_yeast	YALI1_F34187g	-1.575	HAD-like domain-containing protein
hyphae_yeast	YALI1_F34236g	-1.488	Septin-domain-containing protein
hyphae_yeast	YALI1_F34281g	-1.272	Uncharacterized protein
hyphae_yeast	YALI1_F34304g	1.406	Uncharacterized protein
hyphae_yeast	YALI1_F34324g	3.373	Uncharacterized protein
hyphae_yeast	YALI1_F34351g	2.591	Uncharacterized protein
hyphae_yeast	YALI1_F34387g	2.885	Kinesin-like protein
hyphae_yeast	YALI1_F34397g	2.22	Tropomyosin
hyphae_yeast	YALI1_F34472g	1.107	Serine/threonine-protein kinase RAD53, EC 2.7.12.1
hyphae_yeast	YALI1_F34497g	-0.993	Uncharacterized protein
hyphae_yeast	YALI1_F34556g	-1.15	Uncharacterized protein
hyphae_yeast	YALI1_F34557g	-1.444	Uncharacterized protein
hyphae_yeast	YALI1_A19398g	2.451	Uncharacterized protein
hyphae_yeast	YALI1_F35163g	-1.278	Uncharacterized protein
hyphae_yeast	YALI1_F35191g	-1.488	Uncharacterized protein
hyphae_yeast	YALI1_F35329g	-2.179	Uncharacterized protein
hyphae_yeast	YALI1_F35476g	1.128	CAP Gly-rich domain-containing protein
hyphae_yeast	YALI1_F35690g	0.774	Major facilitator superfamily domain-containing protein
hyphae_yeast	YALI1_F35746g	1.151	Ribosomal lysine N-methyltransferase 4, EC 2.1.1.-
hyphae_yeast	YALI1_F35836g	-1.725	F-box domain-containing protein
hyphae_yeast	YALI1_F35868g	-1.861	Major facilitator superfamily domain-containing protein
hyphae_yeast	YALI1_F35882g	-1.149	Uncharacterized protein
hyphae_yeast	YALI1_F36233g	0.821	Importin subunit alpha
hyphae_yeast	YALI1_F36267g	-1.047	Uncharacterized protein
hyphae_yeast	YALI1_F36290g	-1.46	Uncharacterized protein
hyphae_yeast	YALI1_F36321g	-1.11	CoA-transferase family III domain-containing protein
hyphae_yeast	YALI1_F36332g	-1.849	Uncharacterized protein
hyphae_yeast	YALI1_F36584g	-1.345	Formate dehydrogenase, FDH, EC 1.17.1.9 (NAD-dependent formate dehydrogenase)
hyphae_yeast	YALI1_F36678g	1.519	Uncharacterized protein
hyphae_yeast	YALI1_A19549g	-0.805	Oxidoreductase-like domain-containing protein
hyphae_yeast	YALI1_F36930g	-1.457	2-Hacid_dh domain-containing protein
hyphae_yeast	YALI1_F36996g	-1.469	WD40-repeat-containing domain protein
hyphae_yeast	YALI1_F37068g	0.911	Mitochondrial outer membrane protein IML2
hyphae_yeast	YALI1_F37171g	-1.621	Uncharacterized protein
hyphae_yeast	YALI1_F37320g	-1.327	Uncharacterized protein
hyphae_yeast	YALI1_F37400g	0.852	Uncharacterized protein
hyphae_yeast	YALI1_F37463g	-2.396	Uncharacterized protein
hyphae_yeast	YALI1_F37658g	1.251	Aa_trans domain-containing protein
hyphae_yeast	YALI1_F37808g	1.484	Uncharacterized protein
hyphae_yeast	YALI1_F37878g	0.94	Protein ARV
hyphae_yeast	YALI1_F38056g	-3.132	Uncharacterized protein
hyphae_yeast	YALI1_F38116g	2.601	Hydroxymethylglutaryl-CoA synthase, HMG-CoA synthase, EC 2.3.3.10 (3-hydroxy-3-methylglutaryl coenzyme A synthase)
hyphae_yeast	YALI1_F38191g	1.29	Alpha/Beta hydrolase protein
hyphae_yeast	YALI1_F38280g	-1.565	F-box domain-containing protein
hyphae_yeast	YALI1_F38296g	-1.199	Uncharacterized protein
hyphae_yeast	YALI1_A19731g	-1.206	Uncharacterized protein
hyphae_yeast	YALI1_F38339g	0.993	Dolichyl-diphosphooligosaccharide--protein glycosyltransferase subunit 2
hyphae_yeast	YALI1_F38776g	-1.247	Homocitrate synthase, EC 2.3.3.14
hyphae_yeast	YALI1_F38856g	1.723	Uncharacterized protein
hyphae_yeast	YALI1_A19829g	-1.186	B30.2/SPRY domain-containing protein
hyphae_yeast	YALI1_F39199g	-1.223	Uncharacterized protein
hyphae_yeast	YALI1_F39291g	-0.873	SURF1-like protein
hyphae_yeast	YALI1_F39457g	-1.139	Uncharacterized protein
hyphae_yeast	YALI1_F39527g	-1.116	GTPase activating protein
hyphae_yeast	YALI1_A19885g	1.025	Signal recognition particle 9 kDa protein-domain-containing protein
hyphae_yeast	YALI1_F39789g	-1.93	Uncharacterized protein
hyphae_yeast	YALI1_F39844g	-2.644	Triacylglycerol lipase, EC 3.1.1.3
hyphae_yeast	YALI1_A19898g	-0.887	Uncharacterized protein
hyphae_yeast	YALI1_A20089g	2.256	Uncharacterized protein
hyphae_yeast	YALI1_A00204g	9.212	Uncharacterized protein
hyphae_yeast	YALI1_A02190g	-2.652	Uncharacterized protein
hyphae_yeast	YALI1_A20201g	1.8	Ammonium transporter
hyphae_yeast	YALI1_A20221g	2.982	Uncharacterized protein
hyphae_yeast	YALI1_A02198g	3.912	Chitinase, EC 3.2.1.14
hyphae_yeast	YALI1_A20283g	1.001	Uncharacterized protein
hyphae_yeast	YALI1_A20370g	-4.751	Thioredoxin-like protein
hyphae_yeast	YALI1_A20453g	-1.37	RING-type domain-containing protein
hyphae_yeast	YALI1_A20528g	-3.484	Uncharacterized protein
hyphae_yeast	YALI1_A02263g	-1.263	FYVE-type domain-containing protein
hyphae_yeast	YALI1_A20558g	1.364	Uncharacterized protein
hyphae_yeast	YALI1_A20602g	1.066	Peptidylprolyl isomerase, EC 5.2.1.8
hyphae_yeast	YALI1_A20631g	2.887	Uncharacterized protein
hyphae_yeast	YALI1_A20739g	-0.94	Life-span regulatory factor-domain-containing protein
hyphae_yeast	YALI1_A20793g	-0.819	Uncharacterized protein
hyphae_yeast	YALI1_A20822g	1.192	Uncharacterized protein
hyphae_yeast	YALI1_A20849g	0.956	U6 snRNA-associated Sm-like protein LSm4
hyphae_yeast	YALI1_A20995g	-1.408	Glycosyl hydrolase family 76-domain-containing protein
hyphae_yeast	YALI1_A21000g	-1.569	Aldo_ket_red domain-containing protein
hyphae_yeast	YALI1_A21012g	-1.968	Uncharacterized protein
hyphae_yeast	YALI1_A21021g	-1.886	Uncharacterized protein
hyphae_yeast	YALI1_A21057g	-0.934	Uncharacterized protein
hyphae_yeast	YALI1_A21175g	-2.629	Cytochrome P450
hyphae_yeast	YALI1_A21203g	-2.165	Elongation factor 2
hyphae_yeast	YALI1_A02365g	-1.523	Rec8 like protein-domain-containing protein
hyphae_yeast	YALI1_A21265g	1.579	ClpP/crotonase-like domain-containing protein
hyphae_yeast	YALI1_A21499g	4.073	Uncharacterized protein
hyphae_yeast	YALI1_A02394g	-1.071	Peptidase A1 domain-containing protein
hyphae_yeast	YALI1_A02426g	-1.566	F-box domain-containing protein
hyphae_yeast	YALI1_A21775g	1.403	40S ribosomal protein S23
hyphae_yeast	YALI1_A21871g	2.289	Uncharacterized protein
hyphae_yeast	YALI1_A02443g	1.296	Uncharacterized protein
hyphae_yeast	YALI1_A21945g	1.359	Docking domain of Afi1 for Arf3 in vesicle trafficking-domain-containing protein
hyphae_yeast	YALI1_A22192g	-1.319	C2H2-type domain-containing protein
hyphae_yeast	YALI1_A22236g	-1.386	Uncharacterized protein
hyphae_yeast	YALI1_A00241g	-1.785	Uncharacterized protein
hyphae_yeast	YALI1_A22496g	-2.335	Uncharacterized protein
hyphae_yeast	YALI1_B00037g	2.749	BTB domain-containing protein
hyphae_yeast	YALI1_B00133g	3.534	Uncharacterized protein
hyphae_yeast	YALI1_B00198g	0.894	Importin N-terminal domain-containing protein
hyphae_yeast	YALI1_B00242g	-1.325	Scaffold protein Nfu/NifU N terminal-domain-containing protein
hyphae_yeast	YALI1_B00329g	6.926	Peptidase A1 domain-containing protein
hyphae_yeast	YALI1_B00607g	-1.217	Uncharacterized protein
hyphae_yeast	YALI1_B00611g	-0.834	Arrestin_C domain-containing protein
hyphae_yeast	YALI1_B00798g	3.577	Uncharacterized protein
hyphae_yeast	YALI1_B00829g	1.685	Uncharacterized protein
hyphae_yeast	YALI1_B02151g	1.995	Uncharacterized protein
transition_yeast	YALI1_B02415g	-0.917	Carboxypeptidase, EC 3.4.16.-
transition_yeast	YALI1_B02465g	1.178	Origin recognition complex subunit 5 C-terminus-domain-containing protein
transition_yeast	YALI1_B02487g	-1.41	Complex III subunit 9
transition_yeast	YALI1_B02604g	-1.26	Rhodanese-like domain-containing protein
transition_yeast	YALI1_A02819g	1.407	Uncharacterized protein
transition_yeast	YALI1_B02833g	1.061	ALK6
transition_yeast	YALI1_B02910g	3.289	Uncharacterized protein
transition_yeast	YALI1_B03021g	-1.563	Uncharacterized protein
transition_yeast	YALI1_B03198g	-2.071	Aspartate aminotransferase, EC 2.6.1.1
transition_yeast	YALI1_A02875g	3.465	Uncharacterized protein
transition_yeast	YALI1_B03324g	1.35	Uncharacterized protein
transition_yeast	YALI1_B03832g	2.475	RNA recognition motif 2-domain-containing protein
transition_yeast	YALI1_B03910g	-2.088	ABC-2 type transporter-domain-containing protein
transition_yeast	YALI1_B04007g	1.446	F-box domain-containing protein
transition_yeast	YALI1_B04068g	3.008	E1-E2 ATPase-domain-containing protein
transition_yeast	YALI1_B04138g	-1.06	Phosphoglycerate mutase, EC 5.4.2.11
transition_yeast	YALI1_B04228g	1.239	Peptidase_S8 domain-containing protein
transition_yeast	YALI1_B04370g	-1.124	Uncharacterized protein
transition_yeast	YALI1_B04433g	1.087	Glycerol-3-phosphate dehydrogenase [NAD(+)], EC 1.1.1.8
transition_yeast	YALI1_B04853g	-1.241	Phosphatidylethanolamine-binding protein
transition_yeast	YALI1_B05226g	-0.745	Uncharacterized protein
transition_yeast	YALI1_B05295g	1.211	Peptide-methionine (S)-S-oxide reductase, EC 1.8.4.11 (Peptide-methionine (S)-S-oxide reductase)
transition_yeast	YALI1_B05364g	-1.727	ATP synthase subunit beta, EC 7.1.2.2
transition_yeast	YALI1_B05404g	-1.012	Major facilitator superfamily domain-containing protein
transition_yeast	YALI1_B05497g	1.362	Putative polysaccharide biosynthesis protein
transition_yeast	YALI1_B05891g	-0.952	Uncharacterized protein
transition_yeast	YALI1_B05995g	1.355	Inorganic phosphate transporter Pho88
transition_yeast	YALI1_B06134g	1.887	Uncharacterized protein
transition_yeast	YALI1_B06141g	2.516	Uncharacterized protein
transition_yeast	YALI1_A03116g	1.365	M20_dimer domain-containing protein
transition_yeast	YALI1_B06146g	1.962	Uncharacterized protein
transition_yeast	YALI1_B06447g	1.902	Uncharacterized protein
transition_yeast	YALI1_B06537g	1.317	Uncharacterized protein
transition_yeast	YALI1_B07043g	2.494	Peptidase A1 domain-containing protein
[truncated: 3,188 more rows]
