# Supplementary material for: Copper Ion Mediates Yeast-to-Hypha Transition in Yarrowia lipolytica
Source: J Fungi (Basel). 2023 Feb 13;9(2):249. doi: 10.3390/jof9020249 (PMC9966917; doi:10.3390/jof9020249)
Supplement: Supplementary file 1 [file jof-09-00249-s001.zip › Table S2.xlsx]

## Sheet: Table S2
Table S2. 34 putative genes involved in filamentous growth in transcriptome data
GeneID	Hyphae/yeast	Transition/yeast	Hyphae/transition	Description of encoded protein
YALI1_A00204g	9.212		7.675	Uncharacterized protein
YALI1_B07500g	-1.237			C2H2-type domain-containing protein
YALI1_B09266g	2.181		3.252	Similar to Saccharomyces cerevisiae PFY1, required for spore wall assembly and ascus formation
YALI1_B17569g	-2.429	-1.134	-1.294	BZIP domain-containing protein
YALI1_B19429g	3.715		4.282	Uncharacterized protein
YALI1_B19932g	2.218		2.915	Thioredoxin-like protein
YALI1_B21538g	5.554		4.961	Amino acid permease/ SLC12A domain-containing protein
YALI1_C08017g	3.51		3.138	Similar to Pseudomonas syringae Oxidoreductase zinc-binding, PKS_ER domain-containing protein
YALI1_C12900g	1.216		1.757	HABP4_PAI-RBP1 domain-containing protein
YALI1_C18396g	-1.396		-0.974	BHLH domain-containing protein
YALI1_C23738g	-9.84	-9.816		Superoxide dismutase, EC 1.15.1.1
YALI1_C25515g	-8.624	-8.216		Uncharacterized protein
YALI1_C27382g	-29.117			Uncharacterized protein
YALI1_C28396g	-5.962	-9.551	3.589	Copper transport protein
YALI1_C32461g	6.564	2.148	4.416	Uncharacterized protein
YALI1_D01548g	-3.687	-2.799	-0.888	Fungal-specific transcription factor domain-domain-containing protein
YALI1_D01581g	-11.721	-9.527	-2.194	Uncharacterized protein
YALI1_D08564g	-5.11	-3.049	-2.062	Iron permease FTR1/Fip1/EfeU
YALI1_D09712g	4.259	2.427	1.832	Uncharacterized protein
YALI1_D10458g	2.808	2.679		Uncharacterized protein
YALI1_D11653g	6.574	1.078	5.496	Uncharacterized protein
YALI1_E03723g	1.722		1.676	Uncharacterized protein
YALI1_E04033g	3.289		3.228	Uncharacterized protein
YALI1_E20229g	3.786		2.921	Uncharacterized protein
YALI1_E34205g	1.205		1.611	Transcriptional Coactivator p15-domain-containing protein
YALI1_E36937g	-1.845	-1.973		Zn(II)-C6 fungal-type domain-containing protein
YALI1_E37419g	-2.282	-1.171	-1.111	Copper-fist domain-containing protein
YALI1_F29317g	1.079		1.312	Transcription initiation factor IIA subunit 2
YALI1_F06904g	1.23	-1.916	3.146	Glycoside hydrolase
YALI1_F17805g	-1.415		-1.89	Zn(II)-C6 fungal-type domain-containing protein
YALI1_F28222g	8.815	1.895	6.92	Uncharacterized protein
YALI1_F31672g	-6.266	-6.52		Uncharacterized protein
YALI1_F31687g	-5.894	-6.658		Copper transport protein
YALI1_F39789g	-1.93		-1.835	Uncharacterized protein
